# Supplementary material for: Deletion of Stk40 impairs definitive erythropoiesis in the mouse fetal liver
Source: Cell Death Dis. 2017 Mar 30;8(3):e2722–. doi: 10.1038/cddis.2017.148 (PMC5386544; doi:10.1038/cddis.2017.148)
Supplement: Supplementary Table 2 [file cddis2017148x9.xls]

## Sheet: Sheet1
Probe Set ID	SBCG2009051_WT_L_145A.CEL	SBCG2009051_WT_L_145B.CEL	SBCG2009051_KO_L_145A.CEL	SBCG2009051_KO_L_145B.CEL	Gene Symbol	WT mean	KO mean	FC
1429650_at	59.9091	52.1818	0.1	0.1	Stk40	56.0455	0.1	0.00178427
1417820_at	61.1818	47.1818	0.1	0.1	Tor1b	54.1818	0.1	0.00184564
1452356_at	43.7273	42.9091	0.1	0.1	Iqcc	43.3182	0.1	0.0023085
1419515_at	22.1818	16.8182	0.1	0.1	Fgd2	19.5	0.1	0.00512821
1436709_at	23.3636	11.4545	0.1	0.1	C230096C10Rik	17.4091	0.1	0.00574412
1451133_s_at	23.8182	9	0.1	0.1	Tmem168	16.4091	0.1	0.00609418
1432635_a_at	19.5454	11.9091	0.1	0.1	Sec62	15.7273	0.1	0.00635838
1455277_at	10.0909	20.0909	0.1	0.1	Hhip	15.0909	0.1	0.00662651
1422438_at	18.0909	8.63636	0.1	0.1	Ephx1	13.3636	0.1	0.00748299
1451904_a_at	18.6364	6.90909	0.1	0.1	Adam33	12.7727	0.1	0.00782918
1451429_at	16.3636	7.63636	0.1	0.1	Gfod2	12	0.1	0.00833333
1457835_at	19.7273	3.81818	0.1	0.1	Gm4814	11.7727	0.1	0.00849421
1438717_a_at	12.7273	10.5455	0.1	0.1	Osbpl6	11.6364	0.1	0.00859375
1418586_at	19.2727	3.90909	0.1	0.1	Adcy9	11.5909	0.1	0.00862745
1451333_a_at	20	1.63636	0.1	0.1	Acrbp	10.8182	0.1	0.0092437
1426191_a_at	4.63636	15.9091	0.1	0.1	Bcl2l1	10.2727	0.1	0.00973452
1451803_a_at	16.4546	3.72727	0.1	0.1	Vegfb	10.0909	0.1	0.00990991
1416992_at	13.3636	5.45455	0.1	0.1	LOC100046464 /// Mfng	9.4091	0.1	0.010628
1451367_at	13.2727	5.18182	0.1	0.1	Cops6	9.22727	0.1	0.0108374
1446751_s_at	3.54545	13.3636	0.1	0.1	Impact	8.45454	0.1	0.011828
1445107_at	12.1818	3.63636	0.1	0.1	A530064N14Rik	7.90909	0.1	0.0126437
1436244_a_at	5.54545	9	0.1	0.1	Tle2	7.27272	0.1	0.01375
1420423_at	12.7273	0.90909	0.1	0.1	Tcl1b4	6.81818	0.1	0.0146667
1444754_at	3.63636	9.81818	0.1	0.1	Asxl2	6.72727	0.1	0.0148649
1431660_at	9.90909	3.36364	0.1	0.1	4930564D02Rik	6.63637	0.1	0.0150685
1452475_at	3.27273	9.18182	0.1	0.1	Pcsk5	6.22728	0.1	0.0160584
1433289_at	8.90909	3.36364	0.1	0.1	9530078B04Rik	6.13637	0.1	0.0162963
1428387_at	5.81818	6.27273	0.1	0.1	Acsl3	6.04546	0.1	0.0165414
1420401_a_at	6.09091	5.54545	0.1	0.1	LOC100046186 /// Ramp3	5.81818	0.1	0.0171875
1445121_at	7.45455	3.90909	0.1	0.1	Opn4	5.68182	0.1	0.0176
1419767_at	6.09091	5.18182	0.1	0.1	Padi3	5.63636	0.1	0.0177419
1451119_a_at	6.18182	4.90909	0.1	0.1	Fbln1	5.54546	0.1	0.0180328
1434805_at	5.81818	5.09091	0.1	0.1	Mllt1	5.45454	0.1	0.0183333
1421988_at	2.72727	7.72727	0.1	0.1	Papss2	5.22727	0.1	0.0191304
1443980_at	10.0909	0.1	0.1	0.1	Agrn	5.09545	0.1	0.0196253
1453044_at	5.18182	5	0.1	0.1	C030014I23Rik	5.09091	0.1	0.0196429
1430178_at	1.72727	8.36364	0.1	0.1	2810408A11Rik	5.04546	0.1	0.0198198
1430087_at	0.1	9.90909	0.1	0.1	Nkpd1	5.00455	0.1	0.0199818
1443760_at	8.36364	1.63636	0.1	0.1	B830028B13Rik	5	0.1	0.02
1429994_s_at	8.63636	1.36364	0.1	0.1	Cyp2c65	5	0.1	0.02
1438341_at	3.27273	6.72727	0.1	0.1	LOC100047179 /// Tgm4	5	0.1	0.02
1426847_at	5.27273	4.63636	0.1	0.1	Sirt4	4.95454	0.1	0.0201835
1440467_at	7	2.72727	0.1	0.1	4922501C03Rik	4.86364	0.1	0.0205608
1447692_x_at	2.90909	6.81818	0.1	0.1	Map3k7ip1	4.86364	0.1	0.0205608
1452576_at	6.54545	3.09091	0.1	0.1	Igh	4.81818	0.1	0.0207547
1456873_at	0.81818	8.63636	0.1	0.1	Clic5	4.72727	0.1	0.0211539
1438362_x_at	5.27273	4	0.1	0.1	2310035C23Rik	4.63636	0.1	0.0215686
1432720_at	1	8.27273	0.1	0.1	4833412K13Rik	4.63636	0.1	0.0215686
1457690_at	5.63636	3.54545	0.1	0.1	Kalrn	4.59091	0.1	0.0217822
1427635_at	8.27273	0.54545	0.1	0.1	Kif5a	4.40909	0.1	0.0226804
1453870_at	8.54545	0.1	0.1	0.1	1810018F18Rik	4.32273	0.1	0.0231336
1426036_a_at	3.72727	4.90909	0.1	0.1	Pde1c	4.31818	0.1	0.0231579
1421784_a_at	7.27273	1.18182	0.1	0.1	Efna4	4.22728	0.1	0.0236559
1416379_at	0.81818	7.63636	0.1	0.1	Panx1	4.22727	0.1	0.0236559
1456454_at	1	7.36364	0.1	0.1	Alx1	4.18182	0.1	0.023913
1419297_at	1.09091	7.18182	0.1	0.1	H2-Oa	4.13636	0.1	0.0241758
1428664_at	5.18182	3.09091	0.1	0.1	Vip	4.13636	0.1	0.0241758
1451900_at	1.90909	6.27273	0.1	0.1	Mfn2	4.09091	0.1	0.0244444
1449803_x_at	3.63636	4.45455	0.1	0.1	Tap1	4.04546	0.1	0.0247191
1423551_at	7	0.72727	0.1	0.1	Cdh13	3.86363	0.1	0.0258824
1430394_a_at	4.27273	3.18182	0.1	0.1	Abcb9	3.72728	0.1	0.0268293
1457722_at	4.09091	3.36364	0.1	0.1	Klrb1f	3.72728	0.1	0.0268293
1430054_at	3.81818	3.63636	0.1	0.1	1700030F18Rik	3.72727	0.1	0.0268293
1436578_at	5.27273	2.09091	0.1	0.1	Ermn	3.68182	0.1	0.0271605
1448275_at	5.27273	2.09091	0.1	0.1	Tmem19	3.68182	0.1	0.0271605
1431461_at	5	2.27273	0.1	0.1	4933417E11Rik	3.63637	0.1	0.0275
1432457_at	2.72727	4.54545	0.1	0.1	4930448F12Rik	3.63636	0.1	0.0275
1455000_at	0.54545	6.63636	0.1	0.1	Gpr68	3.5909	0.1	0.0278481
1458063_at	3.09091	4	0.1	0.1	4930518F22Rik	3.54546	0.1	0.0282051
1430093_at	1.81818	5.27273	0.1	0.1	4933406P04Rik	3.54546	0.1	0.0282051
1427967_at	1	6	0.1	0.1	Srgap2	3.5	0.1	0.0285714
1422398_at	5.54545	1.36364	0.1	0.1	Hist1h1e	3.45454	0.1	0.0289474
1455531_at	4.36364	2.45455	0.1	0.1	Mfsd4	3.40909	0.1	0.0293333
1439947_at	2.54545	4.27273	0.1	0.1	Cyp11a1	3.40909	0.1	0.0293333
1444780_at	3.54545	3.18182	0.1	0.1	Nav2	3.36364	0.1	0.0297297
1421667_at	2.72727	4	0.1	0.1	Nmur1	3.36363	0.1	0.0297297
1424256_at	4.36364	2.18182	0.1	0.1	Rdh12	3.27273	0.1	0.0305555
1439959_at	1	5.45455	0.1	0.1	Fgf11	3.22728	0.1	0.0309859
1418917_at	1.54545	4.90909	0.1	0.1	Hebp2	3.22727	0.1	0.0309859
1417889_at	3.27273	3.09091	0.1	0.1	Apobec2	3.18182	0.1	0.0314286
1441916_s_at	2.45455	3.81818	0.1	0.1	Odf3	3.13636	0.1	0.031884
1447114_x_at	2.54545	3.72727	0.1	0.1	4930414L22Rik	3.13636	0.1	0.0318841
1432596_at	6.09091	0.1	0.1	0.1	4930599N24Rik	3.09545	0.1	0.0323054
1420687_at	1.27273	4.81818	0.1	0.1	4932438H23Rik	3.04546	0.1	0.0328358
1430105_at	3.45455	2.54545	0.1	0.1	1700042O10Rik	3	0.1	0.0333333
1442215_at	3.72727	2.27273	0.1	0.1	Smo	3	0.1	0.0333333
1424734_at	1.27273	4.63636	0.1	0.1	Rasgrf1	2.95454	0.1	0.0338462
1421730_at	2.72727	3	0.1	0.1	Nr5a1	2.86363	0.1	0.0349207
1421701_at	3.63636	2.09091	0.1	0.1	Vmn2r10	2.86363	0.1	0.0349207
1436329_at	2.63636	3	0.1	0.1	Egr3	2.81818	0.1	0.0354839
1425431_at	1.90909	3.72727	0.1	0.1	Krtap16-10 /// Krtap16-6	2.81818	0.1	0.0354839
1458636_at	1.09091	4.54545	0.1	0.1	Rnf219	2.81818	0.1	0.0354839
1444220_at	5.27273	0.18182	0.1	0.1	2410089E03Rik	2.72728	0.1	0.0366666
1431301_at	2.81818	2.45455	0.1	0.1	Prr15	2.63636	0.1	0.037931
1456460_at	2.09091	3.09091	0.1	0.1	BC068281	2.59091	0.1	0.0385965
1431365_at	0.81818	4.27273	0.1	0.1	Rnf32	2.54546	0.1	0.0392857
1425317_x_at	3	2.09091	0.1	0.1	Stk31	2.54546	0.1	0.0392857
1424868_at	1.36364	3.63636	0.1	0.1	Glyat	2.5	0.1	0.04
1452243_at	4.09091	0.90909	0.1	0.1	Kcnj14	2.5	0.1	0.04
1458676_at	0.90909	4	0.1	0.1	Nktr	2.45454	0.1	0.0407407
1453765_at	1.63636	3.18182	0.1	0.1	A330106J01Rik	2.40909	0.1	0.0415094
1420532_at	1.63636	3.18182	0.1	0.1	Magi2	2.40909	0.1	0.0415094
1440699_at	3	1.81818	0.1	0.1	Mtap2	2.40909	0.1	0.0415094
1416820_at	2.36364	2.36364	0.1	0.1	Cdc37	2.36364	0.1	0.0423076
1423084_at	0.1	4.54545	0.1	0.1	B3galt2	2.32272	0.1	0.0430529
1432933_at	2.90909	1.72727	0.1	0.1	4930429N05Rik	2.31818	0.1	0.0431373
1425842_at	2.54545	2.09091	0.1	0.1	Edil3	2.31818	0.1	0.0431373
1441007_at	4.45455	0.1	0.1	0.1	A330102I10Rik	2.27727	0.1	0.0439121
1460306_at	3.18182	1.36364	0.1	0.1	Myoc	2.27273	0.1	0.0439999
1432682_at	4.27273	0.1	0.1	0.1	5530400K19Rik	2.18636	0.1	0.045738
1440009_at	4	6.09091	0.36364	0.1	Olfr78	5.04546	0.23182	0.0459463
1420188_at	2.18182	2.09091	0.1	0.1	Syt6	2.13637	0.1	0.0468085
1420346_at	1.45455	2.72727	0.1	0.1	Asb12	2.09091	0.1	0.0478261
1437558_at	1.27273	2.90909	0.1	0.1	B130021B11Rik	2.09091	0.1	0.0478261
1432607_at	2.09091	2	0.1	0.1	2610012C04Rik	2.04546	0.1	0.0488889
1438918_at	1.27273	2.81818	0.1	0.1	Fdft1 /// Gm6781	2.04546	0.1	0.0488889
1443685_at	3.45455	0.54545	0.1	0.1	Ccdc106	2	0.1	0.05
1419781_at	6.18182	8.18182	0.45455	0.27273	D630004N19Rik	7.18182	0.36364	0.0506334
1451308_at	1.45455	2.45455	0.1	0.1	Elovl4	1.95455	0.1	0.0511627
1453265_at	2.90909	1	0.1	0.1	4930579C15Rik	1.95454	0.1	0.0511628
1456101_at	3.72727	0.1	0.1	0.1	4930403N07Rik	1.91363	0.1	0.0522566
1453177_at	3.72727	0.1	0.1	0.1	Snx31	1.91363	0.1	0.0522566
1439586_at	1.45455	2.36364	0.1	0.1	LOC548102	1.9091	0.1	0.0523808
1427053_at	2.54545	1.27273	0.1	0.1	Abi3bp	1.90909	0.1	0.052381
1447617_at	1.72727	2	0.1	0.1	Cdk2	1.86363	0.1	0.0536586
1422947_at	2.72727	1	0.1	0.1	Hist1h4a /// Hist1h4b /// Hist1h4f /// Hist1h4m	1.86363	0.1	0.0536586
1422652_at	3.27273	0.36364	0.1	0.1	Cryga	1.81819	0.1	0.0549999
1438493_at	3.27273	0.36364	0.1	0.1	Pld6	1.81819	0.1	0.0549999
1439489_at	2.09091	1.54545	0.1	0.1	Gpr120	1.81818	0.1	0.0550001
1449571_at	1	2.63636	0.1	0.1	Trhr	1.81818	0.1	0.0550001
1436496_at	1.72727	1.81818	0.1	0.1	1700012O15Rik	1.77272	0.1	0.0564103
1431729_at	0.54545	3	0.1	0.1	Spata17	1.77272	0.1	0.0564103
1451651_at	2	1.45455	0.1	0.1	LOC100044885 /// Vsig4	1.72728	0.1	0.0578947
1425284_a_at	0.63636	2.81818	0.1	0.1	Rab27a	1.72727	0.1	0.0578948
1427204_at	2.90909	0.54545	0.1	0.1	Rd3	1.72727	0.1	0.0578948
1446258_at	1855.18	50.7273	53.1818	57.5455	9530067D14Rik	952.955	55.3636	0.0580968
1429718_at	1.90909	1.45455	0.1	0.1	Slitrk5	1.68182	0.1	0.0594594
1423671_at	1.63636	1.72727	0.1	0.1	Dner	1.68182	0.1	0.0594596
1430050_at	2.45455	0.81818	0.1	0.1	Ddx23	1.63636	0.1	0.0611111
1421652_at	2.72727	0.45455	0.1	0.1	Htr3b	1.59091	0.1	0.0628571
1444486_at	1.54545	1.63636	0.1	0.1	Klhl5	1.59091	0.1	0.0628573
1435502_a_at	1.81818	1.18182	0.1	0.1	Brdt	1.5	0.1	0.0666667
1455392_at	0.72727	2.27273	0.1	0.1	Prr18	1.5	0.1	0.0666667
1459536_at	2.18182	0.72727	0.1	0.1	Calcrl	1.45454	0.1	0.06875
1435718_at	1.63636	1.09091	0.1	0.1	Ap3s2	1.36363	0.1	0.0733334
1431092_at	23.9091	24.1818	1	2.54545	Ppp1r12c	24.0455	1.77273	0.0737239
1447799_x_at	0.90909	1.72727	0.1	0.1	1700001P01Rik	1.31818	0.1	0.0758622
1438448_at	1.81818	0.81818	0.1	0.1	Otop1	1.31818	0.1	0.0758622
1441241_at	2.27273	0.27273	0.1	0.1	9630013D21Rik	1.27273	0.1	0.0785713
1441801_at	1.72727	0.81818	0.1	0.1	Kctd4	1.27273	0.1	0.0785716
1426551_at	0.1	2.36364	0.1	0.1	Sidt1	1.23182	0.1	0.0811807
1423093_at	20.9091	23.5454	1.45455	2.18182	Incenp	22.2273	1.81819	0.0817997
1440182_at	0.18182	2.18182	0.1	0.1	Fzd10	1.18182	0.1	0.0846153
1455512_at	0.63636	1.72727	0.1	0.1	Shisa6	1.18182	0.1	0.0846156
1454408_at	1.81818	0.54545	0.1	0.1	4930544L18Rik	1.18181	0.1	0.0846156
1431698_at	9.81818	8.09091	0.54545	1	Ubash3a	8.95454	0.772725	0.0862942
1454482_at	1.18182	1.09091	0.1	0.1	5830474E16Rik	1.13637	0.1	0.0879999
1445053_at	1.18182	1.09091	0.1	0.1	AU022537	1.13637	0.1	0.0879999
1418440_at	0.18182	2.09091	0.1	0.1	Col8a1	1.13637	0.1	0.0879999
1454141_at	8.18182	4.18182	1	0.1	5730416O20Rik	6.18182	0.55	0.0889706
1430906_at	75.0909	19.1818	6.81818	1.63636	2510016G02Rik	47.1364	4.22727	0.0896817
1453981_at	7.09091	1.90909	0.36364	0.45455	Fam122a	4.5	0.409095	0.09091
1446402_at	0.90909	1.27273	0.1	0.1	Churc1	1.09091	0.1	0.0916666
1450708_at	2	0.1	0.1	0.1	Scg2	1.05	0.1	0.0952381
1451632_a_at	1.90909	0.18182	0.1	0.1	Igh /// Ighg	1.04546	0.1	0.0956521
1456165_at	0.63636	1.36364	0.1	0.1	4921521F21Rik	1	0.1	0.1
1451696_at	0.18182	1.81818	0.1	0.1	Zfp64	1	0.1	0.1
1444508_s_at	2265.64	86.3636	114.273	121.182	Arrdc1	1176	117.727	0.100108
1453373_at	0.1	1.81818	0.1	0.1	Il1rapl1	0.95909	0.1	0.104266
1446742_at	1.81818	0.1	0.1	0.1	Nfia	0.95909	0.1	0.104266
1433573_x_at	36.1818	430.364	23.5454	25.9091	Prss2	233.273	24.7273	0.106002
1420099_at	0.45455	1.36364	0.1	0.1	D13Ertd787e	0.909095	0.1	0.11
1417488_at	1.63636	0.18182	0.1	0.1	Fosl1	0.90909	0.1	0.11
1443842_at	1.09091	0.72727	0.1	0.1	Arfgef2	0.90909	0.1	0.11
1426155_a_at	1.09091	0.72727	0.1	0.1	Osr2	0.90909	0.1	0.11
1419491_at	4.90909	0.54545	0.45455	0.18182	Defb1	2.72727	0.318185	0.116668
1427956_at	8.81818	6.81818	0.1	1.72727	Pcgf1	7.81818	0.913635	0.11686
1435147_x_at	1.54545	0.1	0.1	0.1	Cadm2	0.822725	0.1	0.121547
1418009_at	1.36364	0.27273	0.1	0.1	1810007M14Rik	0.818185	0.1	0.122222
1437675_at	0.54545	1.09091	0.1	0.1	Slc8a1	0.81818	0.1	0.122222
1418484_at	7.45455	2.90909	0.45455	0.81818	Tekt2	5.18182	0.636365	0.122807
1421834_at	76.2727	79.8182	10.1818	9.81818	Pip5k1b	78.0455	10	0.12813
1419995_at	0.90909	0.36364	0.1	0.1	D10Ertd641e	0.636365	0.1	0.157143
1453941_at	0.63636	0.63636	0.1	0.1	4930579P08Rik	0.63636	0.1	0.157144
1435134_at	0.54545	0.72727	0.1	0.1	Nceh1	0.63636	0.1	0.157144
1421752_a_at	0.54545	0.63636	0.1	0.1	Serpinb5	0.590905	0.1	0.169232
1451394_at	10	10.1818	2.63636	0.81818	Dpp6	10.0909	1.72727	0.171171
1431944_at	0.1	1	0.1	0.1	4930484H19Rik	0.55	0.1	0.181818
1430462_at	0.72727	0.36364	0.1	0.1	2310002L09Rik	0.545455	0.1	0.183333
1452227_at	18	11.6364	2.09091	3.36364	2310045A20Rik	14.8182	2.72728	0.184049
1429683_at	16	25.5454	3.18182	4.63636	Ttpal	20.7727	3.90909	0.188184
1416441_at	1726.82	161.273	170.182	187.455	Pgcp	944.045	178.818	0.189417
1433047_at	7.54545	2.45455	1.63636	0.27273	5330430B06Rik	5	0.954545	0.190909
1457180_at	9.54545	3.90909	0.36364	2.36364	Dip2c	6.72727	1.36364	0.202703
1443175_at	12.3636	1.63636	0.90909	2	A830010M09Rik	7	1.45454	0.207792
1432208_at	6.54545	1.54545	0.45455	1.27273	4930459C07Rik	4.04545	0.86364	0.213484
1448250_at	6	14.6364	0.27273	4.18182	9030425E11Rik	10.3182	2.22728	0.215859
1431373_at	11.7273	7.45455	3.18182	1	Pop5	9.59091	2.09091	0.21801
1450624_at	1346.18	1552.09	346.818	289.364	Bhmt	1449.14	318.091	0.219504
1432021_at	5.90909	2.72727	1.36364	0.54545	Cpne3	4.31818	0.954545	0.221053
1456461_at	9.72727	10.3636	2.09091	2.36364	Ewsr1 /// LOC100044414	10.0455	2.22728	0.22172
1418476_at	10.5455	19.5454	1.18182	5.63636	Crlf1	15.0454	3.40909	0.226586
1457258_at	13.6364	12.5455	1.72727	4.27273	1700017L05Rik	13.0909	3	0.229167
1430828_at	1.72727	8.18182	1	1.27273	Trmu	4.95455	1.13637	0.229358
1418782_at	9.72727	2.81818	0.81818	2.18182	Rxrg	6.27273	1.5	0.239131
1423583_at	8.54545	16.8182	2.72727	3.36364	Fem1a	12.6818	3.04546	0.240143
1444587_at	5.90909	7.81818	2.81818	0.54545	AI481207	6.86364	1.68181	0.245033
1458878_at	2.54545	5.90909	1.54545	0.54545	Yes1	4.22727	1.04545	0.247311
1459119_at	18.8182	14.0909	4	4.18182	Cenpo	16.4545	4.09091	0.248619
1455872_at	17.3636	16.9091	3.18182	5.36364	Fam167a	17.1364	4.27273	0.249337
1423979_a_at	55.9091	18.5454	18.4546	0.72727	Slc25a29	37.2273	9.59091	0.257631
1440759_at	13.2727	11.2727	5.54545	0.81818	Gm10672	12.2727	3.18181	0.259259
1458080_at	2.27273	5.72727	0.63636	1.45455	Setx	4	1.04546	0.261364
1436105_at	7.18182	6.36364	2.72727	0.81818	Ccdc74a	6.77273	1.77272	0.261745
1460580_at	28	9.45455	6.54545	3.27273	Pcnx	18.7273	4.90909	0.262136
1424528_at	7.36364	11.5455	2.18182	2.81818	Cgref1	9.45454	2.5	0.264423
1444093_at	5.54545	9.18182	1.09091	2.81818	1700034H15Rik	7.36364	1.95454	0.265432
1431908_at	2.27273	3.18182	0.18182	1.27273	4933408J17Rik	2.72728	0.727275	0.266667
1443192_at	20.6364	7.27273	4.54545	2.90909	Themis	13.9545	3.72727	0.267101
1433342_at	8.09091	6.81818	3.18182	0.81818	5730416F02Rik	7.45454	2	0.268293
1421860_at	15	10.6364	6.36364	0.54545	Clstn1	12.8182	3.45454	0.269504
1424645_at	49.0909	50.3636	4	22.8182	Tnrc6c	49.7273	13.4091	0.269653
1452938_at	5.90909	3.81818	1	1.63636	Anks1b	4.86364	1.31818	0.271028
1456818_at	19.6364	5.72727	2	4.90909	Stk32a	12.6818	3.45454	0.272401
1418787_at	28.5454	16.7273	5.45455	6.90909	Mbl2	22.6364	6.18182	0.273092
1440837_at	4.81818	2.81818	1.90909	0.18182	H2-Ob	3.81818	1.04546	0.27381
1430566_at	80.3636	98.0909	16.4546	33	4733401A01Rik	89.2273	24.7273	0.277127
1447199_at	36.1818	9.63636	7.54545	5.27273	C80763	22.9091	6.40909	0.279762
1421300_at	10.8182	5.45455	0.1	4.45455	Adarb2	8.13636	2.27727	0.279889
1460634_at	17.3636	3.81818	1.09091	4.90909	Ralgds	10.5909	3	0.283262
1427977_x_at	2.81818	3.90909	0.27273	1.63636	Oog1	3.36363	0.954545	0.283784
1446360_at	6	10.4545	1.81818	2.90909	LOC100048866	8.22727	2.36363	0.287293
1444024_at	19.9091	9.90909	6.54545	2.09091	Ercc6l	14.9091	4.31818	0.289634
1442815_at	14	2	0.1	4.54545	Pex19	8	2.32272	0.290341
1436583_at	25.8182	35.4545	5.72727	12.0909	Dscc1	30.6364	8.90909	0.290801
1450198_at	15.1818	6.90909	1.45455	5	Dusp13	11.0455	3.22728	0.292181
1422001_at	26.6364	12.7273	1.63636	9.90909	Inhbc	19.6818	5.77273	0.293302
1418475_at	12.2727	18.5454	7.36364	1.90909	Scnn1b	15.4091	4.63636	0.300885
1428195_at	32.3636	19.4546	9.54545	6.09091	Ahcyl2	25.9091	7.81818	0.301754
1447619_at	9.81818	11.5455	3.09091	3.36364	A830039H05Rik	10.6818	3.22728	0.302128
1419166_at	16.7273	7.90909	5.72727	1.81818	Slc5a2	12.3182	3.77272	0.306273
1443791_at	6.90909	3.36364	0.18182	3	Rnf220	5.13636	1.59091	0.309735
1435263_at	39	9.27273	1.09091	13.9091	Tmem106a	24.1364	7.5	0.310734
1456549_at	8.72727	9	2.90909	2.63636	Gm550	8.86364	2.77272	0.31282
1422336_at	4.72727	2.81818	0.63636	1.72727	Hoxa13	3.77272	1.18182	0.313252
1442380_at	6.90909	5.81818	2.18182	1.81818	Lcn4	6.36364	2	0.314286
1439002_s_at	17.0909	1.27273	1.72727	4.09091	Prl3d1	9.18182	2.90909	0.316832
1436291_a_at	77.3636	101.091	22	34.7273	Dpys	89.2273	28.3636	0.317881
1428584_a_at	21.7273	15	3.45455	8.27273	Haghl	18.3636	5.86364	0.319307
1456366_at	4.72727	12.9091	0.45455	5.18182	1700015F17Rik	8.81818	2.81819	0.319588
1422625_at	1	10.9091	1.09091	2.72727	LOC100046207 /// Ly6h	5.95455	1.90909	0.320611
1446496_at	30.9091	26.3636	6.63636	11.8182	Tra2b	28.6364	9.22727	0.322222
1444463_at	6.36364	8.27273	1.90909	2.81818	Arhgap12	7.31818	2.36363	0.322981
1450266_at	11.3636	6.54545	4.63636	1.18182	Scn10a	8.95454	2.90909	0.324873
1418544_at	26.0909	18.1818	12.9091	1.54545	Kcnip3	22.1364	7.22727	0.326489
1436468_at	8.45455	3.81818	0.1	3.90909	Zdhhc8	6.13636	2.00454	0.326667
1432624_at	8.90909	7.63636	1.72727	3.72727	5830487K18Rik	8.27273	2.72727	0.32967
1429974_at	9.90909	4.27273	3	1.72727	Tbx18	7.09091	2.36363	0.333333
1432663_at	47.0909	35.5455	21.7273	5.81818	1500005C15Rik	41.3182	13.7727	0.333333
1422392_at	1.90909	5.18182	1.36364	1	V1rc6	3.54546	1.18182	0.333334
1422791_at	83.3636	100.273	26.1818	35.2727	Pafah1b2	91.8182	30.7273	0.334653
1433355_at	9.81818	8.90909	5.18182	1.09091	2610021J01Rik	9.36364	3.13637	0.334952
1458594_at	6.36364	10.2727	0.45455	5.18182	Shprh	8.31818	2.81819	0.338798
1460127_at	3.63636	5.18182	1.09091	1.90909	Hnf4g	4.40909	1.5	0.340206
1422962_a_at	18.7273	39.0909	14.0909	5.81818	Psmb8	28.9091	9.95454	0.34434
1444637_at	14.7273	1.90909	2.63636	3.18182	E230016M11Rik	8.31818	2.90909	0.349727
1448085_at	13.6364	10	2.54545	5.72727	D5Ertd102e	11.8182	4.13636	0.35
1442002_at	32.1818	42.2727	20	6.54545	7030402D04Rik	37.2273	13.2727	0.356532
1430122_at	4.45455	9.18182	4.18182	0.72727	9430002A10Rik	6.81818	2.45454	0.36
1426054_at	14.7273	2.18182	4.36364	1.72727	Npy1r	8.45454	3.04546	0.360215
1444892_at	9.63636	9	0.18182	6.54545	Nup160	9.31818	3.36363	0.360976
1439491_at	20.0909	10.7273	0.72727	10.4545	Lrrc38	15.4091	5.59091	0.362832
1418630_at	2.72727	8.81818	0.1	4.09091	Khdrbs1	5.77272	2.09545	0.362992
1421426_at	19.3636	10.3636	2.18182	8.63636	Hhip	14.8636	5.40909	0.363914
1423381_at	9.18182	7	0.1	5.81818	4921521F21Rik	8.09091	2.95909	0.36573
1448690_at	2.18182	4.54545	2.36364	0.1	Kcnk1	3.36363	1.23182	0.366217
1443055_at	4.45455	1	1	1	B230369F24Rik	2.72728	1	0.366666
1440318_at	8.54545	8.27273	3	3.18182	Wdr35	8.40909	3.09091	0.367568
1430400_at	6	6.09091	1.18182	3.27273	4930521A18Rik	6.04546	2.22728	0.368421
1421037_at	5.18182	7.63636	0.1	4.63636	Npas2	6.40909	2.36818	0.369503
1439870_at	1.27273	1.18182	0.36364	0.54545	A330008L17Rik	1.22728	0.454545	0.370369
1432156_a_at	18.6364	11.2727	10.8182	0.27273	Rnf32	14.9545	5.54545	0.370821
1443580_at	1.63636	1.81818	0.1	1.18182	Stxbp6	1.72727	0.64091	0.371054
1453168_at	6.90909	7.72727	0.72727	4.72727	1700029J07Rik	7.31818	2.72727	0.372671
1450252_at	17	27.0909	7.54545	8.90909	Onecut1	22.0455	8.22727	0.373196
1420120_at	6.36364	9.72727	3.63636	2.45455	AU020177	8.04546	3.04545	0.378531
1447665_at	3.90909	6.54545	1.09091	2.90909	Lingo2	5.22727	2	0.382609
1423639_at	15.9091	4.27273	0.72727	7	Hrh2	10.0909	3.86363	0.382883
1436792_at	10.9091	22.0909	0.1	12.6364	Whamm	16.5	6.36818	0.38595
1460321_at	10.8182	7.54545	6.18182	0.90909	Cntn4	9.18182	3.54546	0.386139
1448576_at	0.27273	3.72727	0.81818	0.72727	Il7r	2	0.772725	0.386362
1419268_at	4.09091	2.72727	2.27273	0.36364	Agr2	3.40909	1.31819	0.386668
1449235_at	6.09091	6.27273	3.54545	1.27273	Fasl	6.18182	2.40909	0.389706
1451656_at	2.72727	2.63636	0.72727	1.36364	Clmn	2.68181	1.04546	0.389831
1455365_at	9.90909	2.90909	1.72727	3.27273	Cdh8	6.40909	2.5	0.390071
1441106_at	17.3636	7.09091	8.63636	0.90909	Gm3431 /// Zfand5	12.2273	4.77272	0.390334
1426567_a_at	220.455	187.818	139.545	19.9091	Pqlc1	204.136	79.7273	0.390559
1454513_at	0.1	5.90909	1.90909	0.45455	9430031J08Rik	3.00454	1.18182	0.393344
1431541_at	2.45455	7.90909	0.27273	3.81818	Stt3b	5.18182	2.04546	0.394737
1437702_at	15.9091	4.54545	4.27273	3.81818	Tgm6	10.2273	4.04546	0.395556
1432122_at	3.72727	4.54545	1.18182	2.09091	Lrriq3	4.13636	1.63637	0.395605
1426082_a_at	18.3636	11	1.54545	10.0909	Slc16a4	14.6818	5.81818	0.396285
1430445_at	8.81818	4.18182	1.36364	3.81818	Akap13	6.5	2.59091	0.398602
1431393_at	13.0909	11.2727	2.72727	7	Six6os1	12.1818	4.86364	0.399254
1427221_at	26.5454	69.8182	7.09091	31.4546	Slc6a20a	48.1818	19.2727	0.4
1440414_at	18	8.09091	0.45455	10	Mtf1	13.0455	5.22727	0.400697
1422256_at	71.4545	57.8182	36.2727	15.5455	Sstr2	64.6364	25.9091	0.400844
1457710_at	45.1818	4.09091	10.7273	9.09091	Zhx3	24.6364	9.90909	0.402214
1418532_at	11.0909	6.45455	3.54545	3.54545	Fzd2	8.77273	3.54545	0.404144
1426059_at	119.182	146.364	41.5455	65.9091	Gckr	132.773	53.7273	0.404656
1419785_at	8.54545	2.90909	2.27273	2.36364	AA516738	5.72727	2.31819	0.404763
1435809_at	7.72727	14.7273	0.1	9	Ankrd34a	11.2273	4.55	0.405263
1439590_at	11.7273	6.18182	6	1.27273	Xkr8	8.95454	3.63637	0.406092
1438901_at	1	7.90909	3	0.63636	BC024814	4.45454	1.81818	0.408163
1432963_at	4.81818	7.63636	0.27273	4.81818	Gm10621	6.22727	2.54546	0.408759
1419203_at	15.4545	17	7.63636	5.63636	Gtlf3a	16.2273	6.63636	0.408963
1450425_a_at	11.4545	29.0909	9	7.63636	2700062C07Rik	20.2727	8.31818	0.410314
1418734_at	3.09091	4.63636	2.72727	0.45455	BE136769	3.86363	1.59091	0.411765
1435289_at	7.09091	15.0909	4	5.18182	Engase	11.0909	4.59091	0.413934
1418615_at	15.8182	3.72727	4.18182	3.90909	Astn1	9.77272	4.04546	0.413954
1420885_a_at	22.9091	7.81818	8.72727	4	Sez6	15.3636	6.36364	0.414201
1422061_at	8.18182	5.18182	2.36364	3.18182	Akr1c20	6.68182	2.77273	0.414966
1430070_at	25.7273	11.8182	8.90909	6.81818	1500035N22Rik	18.7727	7.86364	0.418886
1429522_at	5	4.09091	0.72727	3.09091	Ankrd42	4.54546	1.90909	0.42
1439122_at	574.091	590.091	254.091	234.909	Ddx6	582.091	244.5	0.420037
1444534_at	8.18182	8.90909	2.63636	4.54545	Uhrf1bp1	8.54546	3.5909	0.420212
1432484_at	3.18182	16	3.36364	4.72727	2310061C15Rik	9.59091	4.04546	0.421801
1436251_at	5.45455	0.36364	1.27273	1.18182	Pde1c	2.9091	1.22728	0.421875
1442274_at	12.5455	18	11.3636	1.54545	Zdhhc15	15.2727	6.45455	0.422619
1456565_s_at	6.63636	22.0909	3.45455	8.72727	Map3k12	14.3636	6.09091	0.424051
1433262_at	82.6364	15.0909	16.5454	25	9430052A13Rik	48.8636	20.7727	0.425116
1456627_at	9.36364	5.81818	2.54545	3.90909	Ubqln2	7.59091	3.22727	0.425149
1442113_at	11	4.81818	3.27273	3.45455	5330417C22Rik	7.90909	3.36364	0.425288
1421441_at	6.72727	8	2.72727	3.54545	Angpt1	7.36364	3.13636	0.425926
1423359_at	16.8182	4.09091	1.36364	7.54545	Pln	10.4545	4.45454	0.426087
1420523_at	16.2727	7.36364	6.63636	3.45455	Ccdc50	11.8182	5.04545	0.426923
1447300_at	13.0909	11.0909	9.63636	0.72727	AW551984	12.0909	5.18182	0.428571
1424386_at	13.9091	12.8182	9.90909	1.54545	Reep2	13.3636	5.72727	0.428571
1449971_a_at	45.9091	21.7273	19.6364	9.36364	Cd209f	33.8182	14.5	0.428763
1431629_at	15.8182	13.6364	6.09091	6.54545	9130221D24Rik	14.7273	6.31818	0.429012
1425039_at	13.0909	4.63636	2.72727	4.90909	Itgbl1	8.86363	3.81818	0.430769
1433560_at	29.3636	16.1818	18.7273	0.90909	Slc45a4	22.7727	9.81818	0.431138
1446317_at	0.36364	0.1	0.1	0.1	Arid4b	0.23182	0.1	0.431369
1429906_at	7.45455	11.2727	2.27273	5.81818	A930035E12Rik	9.36364	4.04546	0.432039
1443824_s_at	81.8182	112.455	47.0909	36.9091	Car7	97.1364	42	0.432382
1444233_at	6.36364	1.63636	0.1	3.36364	Gpr132	4	1.73182	0.432955
1419020_at	7.45455	6.18182	1.81818	4.09091	Gif	6.81818	2.95454	0.433333
1458060_at	67.6364	78.7273	37	26.5454	Ldlrap1	73.1818	31.7727	0.434161
1430714_at	8.18182	8.72727	1.36364	6	4930451C15Rik	8.45454	3.68182	0.435484
1419751_x_at	23.3636	10.8182	9.90909	5	AB056442	17.0909	7.45455	0.43617
1437273_at	25.3636	4.81818	9.90909	3.27273	Htra4	15.0909	6.59091	0.436747
1426010_a_at	65.8182	66.4545	35.7273	22.2727	Epb4.1l3	66.1364	29	0.438488
1416331_a_at	40.9091	34.2727	8.90909	24.1818	Nfe2l1	37.5909	16.5455	0.440145
1457118_at	17.1818	22.1818	6.63636	10.7273	Shc4	19.6818	8.68182	0.441108
1426241_a_at	18.0909	38.3636	15.4545	9.45455	Scmh1	28.2273	12.4545	0.441224
1427478_at	10.6364	7.45455	1.45455	6.54545	Usp12	9.04546	4	0.442211
1446311_at	7.63636	2.63636	1.09091	3.45455	Esyt1	5.13636	2.27273	0.442479
1418438_at	206.727	229.818	108.909	84.6364	Fabp2	218.273	96.7727	0.443357
1422059_at	9.18182	4.72727	1.45455	4.72727	Cbx2	6.95454	3.09091	0.444445
1422306_at	63.3636	46.9091	22.0909	27.0909	Lcn3	55.1364	24.5909	0.446002
1431321_at	26.9091	2.81818	12.7273	0.54545	4930513E20Rik	14.8636	6.63636	0.446483
1425635_at	14.6364	10.4545	7.72727	3.54545	Tnk1	12.5455	5.63636	0.449275
1445667_at	7.45455	2.45455	2.45455	2	Tbc1d10a	4.95455	2.22727	0.449541
1436455_at	10.8182	4.90909	2.54545	4.54545	Asph	7.86364	3.54545	0.450867
1426099_at	10.1818	8.54545	3.27273	5.18182	Hrh4	9.36364	4.22728	0.451457
1460365_a_at	388.909	104.182	112.545	110.636	Dnm1	246.545	111.591	0.452618
1443188_at	20	15.5455	12.2727	3.81818	Ube2w	17.7727	8.04546	0.452686
1430960_at	37.6364	8.45455	9.18182	11.7273	4933440J02Rik	23.0455	10.4545	0.453649
1432893_at	5.09091	4.72727	2.72727	1.72727	9130011L11Rik	4.90909	2.22727	0.453703
1424558_a_at	16.4546	11.0909	5.90909	6.63636	Cabyr	13.7727	6.27272	0.455445
1428573_at	19.5454	26.0909	7.27273	13.6364	Chn2	22.8182	10.4545	0.458167
1433024_at	8.90909	5.72727	5.09091	1.63636	4930421C12Rik	7.31818	3.36363	0.459627
1432287_a_at	8.72727	9.45455	7.63636	0.72727	Sntg1	9.09091	4.18182	0.46
1441197_at	9.72727	6.45455	2.72727	4.72727	9530059O14Rik	8.09091	3.72727	0.460674
1417738_at	42.4545	16	19.0909	8	Rab25	29.2273	13.5455	0.463453
1426093_at	5.45455	7.63636	5.36364	0.72727	Trim34	6.54546	3.04546	0.465278
1446881_at	9	1.54545	4.36364	0.54545	AU022749	5.27273	2.45454	0.465517
1416231_at	14.0909	28.6364	9.54545	10.4545	Vac14	21.3636	10	0.468085	371
1427807_at	27.0909	14.9091	8.72727	11	Gm10083	21	9.86364	0.469697
1427750_at	1.81818	11.7273	4.27273	2.09091	Igk-V1	6.77273	3.18182	0.469799
1426119_at	3.90909	5.36364	0.63636	3.72727	Tyms-ps	4.63636	2.18181	0.470587
1437922_at	1.45455	4.72727	1.72727	1.18182	D10Ertd322e /// Gm6419	3.09091	1.45454	0.470588
1442613_at	12.2727	3.18182	4.45455	2.81818	Spon1	7.72727	3.63637	0.470588
1458516_at	9.36364	10.6364	4	5.45455	Nckap1l	10	4.72728	0.472728
1444027_at	8	5.81818	2.72727	3.81818	Slc30a8	6.90909	3.27272	0.473684
1434032_at	13.3636	5.63636	2.36364	6.63636	Agap3	9.5	4.5	0.473684
1451894_a_at	4.54545	5.81818	1.54545	3.36364	Scn8a	5.18182	2.45454	0.473684
1449831_at	31.9091	25.6364	17.2727	10	Tctex1d1	28.7727	13.6364	0.473934
1423719_at	8.63636	12.4545	3.90909	6.09091	LOC632073 /// U46068	10.5455	5	0.474138
1453889_at	6.27273	8.09091	1.45455	5.36364	4930461C15Rik	7.18182	3.4091	0.474684
1451661_at	19.4546	18.4546	4	14.0909	Akap4	18.9546	9.04546	0.477218
1425908_at	3.27273	7	4.54545	0.36364	Gnb1	5.13636	2.45454	0.477876
1419793_at	7.81818	15.1818	5	6	D5Ertd615e	11.5	5.5	0.478261
1457763_at	12.2727	2.54545	0.54545	6.54545	Gabrd	7.40909	3.54545	0.478527
1420156_at	11.7273	20.1818	5.63636	9.72727	AA408954	15.9545	7.68182	0.481481
1453158_at	3.18182	7.90909	2	3.36364	Zfp622	5.54546	2.68182	0.483607
1460066_at	14.4545	6.18182	6.63636	3.36364	C80889	10.3182	5	0.484581
1446120_at	15.3636	2.81818	8.63636	0.18182	Uhmk1	9.09091	4.40909	0.485
1436227_at	18.4546	0.45455	4.45455	4.72727	Lefty2	9.45455	4.59091	0.485577
1446966_at	109.182	52.1818	62.9091	15.7273	AU042651	80.6818	39.3182	0.487324
1451331_at	10.9091	11.4545	6	4.90909	Ppp1r1b	11.1818	5.45454	0.487805
1438692_at	1.54545	7.18182	4.09091	0.18182	Gtf3c4	4.36364	2.13637	0.489584	416
1436256_at	19.3636	25.8182	6.90909	15.2727	Grpel2	22.5909	11.0909	0.490946
1416482_at	17.4546	32.9091	13.2727	11.4545	Ttc3	25.1818	12.3636	0.490975
1416863_at	7.09091	14	1.63636	8.72727	Abhd8	10.5455	5.18182	0.491379
1435256_at	81	44.8182	23.7273	38.1818	Clip3	62.9091	30.9545	0.492052
1457394_at	6.45455	5.72727	2.09091	3.90909	2900002K06Rik	6.09091	3	0.492537
1416833_at	66.7273	45.0909	29.9091	25.2727	Keg1	55.9091	27.5909	0.493496
1425671_at	5.81818	9.09091	2.63636	4.72727	Homer1	7.45454	3.68181	0.493902
1439821_at	5.36364	2.72727	0.18182	3.81818	Lrp2bp	4.04546	2	0.494382
1420856_a_at	15.9091	27.6364	10.2727	11.3636	Lancl2 /// LOC100045439	21.7727	10.8182	0.496869
1444921_at	1.36364	2.45455	0.18182	1.72727	Gm10839	1.90909	0.954545	0.499999
1436628_at	13.3636	0.81818	4.45455	2.63636	Ulk4	7.09091	3.54546	0.5
1444835_at	7.09091	9.09091	2.63636	5.45455	BC030499	8.09091	4.04546	0.5
1437952_at	2.27273	0.81818	3.27273	2.90909	AU040096	1.54546	3.09091	2
1437120_at	1.18182	24	24.3636	26	Snx30	12.5909	25.1818	2
1457320_at	4.09091	5.09091	11.0909	7.27273	Wapal	4.59091	9.18182	2
1431577_at	2.72727	2.90909	5.27273	6	5430437J10Rik	2.81818	5.63636	2
1415951_at	10.6364	42.6364	39.6364	67.0909	Fkbp10	26.6364	53.3636	2.00341
1456008_at	19.3636	5.90909	32.0909	18.5454	Lrrc8e	12.6364	25.3182	2.0036
1418676_at	5.72727	13.3636	9.18182	29.0909	Isl2	9.54546	19.1364	2.00476
1457282_x_at	10.7273	7.45455	15.2727	21.1818	Tubgcp5	9.09091	18.2273	2.005
1425582_a_at	25.1818	27.9091	51.8182	54.7273	Emcn	26.5455	53.2727	2.00685
1446415_at	9	4.27273	12.4545	14.1818	Hebp2	6.63636	13.3182	2.00685
1459881_at	22.5454	18.6364	35.3636	47.3636	Fbll1	20.5909	41.3636	2.00883
1433061_at	4.81818	12.9091	18.0909	17.5454	4933423L19Rik	8.86364	17.8182	2.01026
1424700_at	33.7	41.6	74	77.4	Tmem38b	37.65	75.7	2.01062
1420235_at	12.1818	3.18182	19.3636	11.5455	Bphl	7.68182	15.4545	2.01183
1421494_at	0.72727	6.72727	10.2727	4.72727	Krtap4-2	3.72727	7.5	2.0122
1416821_at	20.6364	30.8182	48.2727	55.2727	Dgcr14	25.7273	51.7727	2.01237
1456562_x_at	17.5454	10.8182	24.1818	33	C330006K01Rik /// LOC100048504	14.1818	28.5909	2.01603
1459723_at	9.18182	7.09091	18.5454	14.2727	Zdhhc22	8.13636	16.4091	2.01676
1445358_at	8.27273	6.90909	19.1818	11.4545	Tnks	7.59091	15.3182	2.01796
1435749_at	68.5455	96.5455	135.455	197.727	Gda	82.5455	166.591	2.01817
1438133_a_at	40.4545	54.0909	47.7273	143.091	Cyr61	47.2727	95.4091	2.01827
1444815_at	4.90909	4.81818	10.3636	9.27273	C85328	4.86364	9.81818	2.01869
1421703_at	5.09091	4.09091	7.90909	10.6364	Zfp59	4.59091	9.27272	2.0198
1434427_a_at	6.27273	20.8182	27.7273	27	Rnf157	13.5455	27.3636	2.02013
1453318_at	13	13.0909	16.6364	36.0909	Tmem102	13.0455	26.3636	2.02091
1449145_a_at	64.7273	78.1818	120.091	168.727	Cav1	71.4545	144.409	2.02099
1427986_a_at	22.0909	29.0909	41.7273	61.7273	Col16a1	25.5909	51.7273	2.02131
1428774_at	42.7273	100.545	124.909	164.818	Gpc6	71.6364	144.864	2.02221
1419196_at	91.9091	140.727	171.545	299.091	Hamp	116.318	235.318	2.02306
1439385_x_at	95.5455	128.818	202.818	251.091	Slc13a3	112.182	226.955	2.0231
1437064_at	3.63636	12.0909	4.63636	27.1818	Ar	7.86363	15.9091	2.02312
1426064_at	28.5454	17.8182	46.8182	47	Cyp3a44	23.1818	46.9091	2.02353
1440778_x_at	10.0909	27.6364	28.7273	47.6364	Zfp712	18.8636	38.1818	2.0241
1460129_at	6.27273	8.81818	7.18182	23.3636	Slc6a2	7.54546	15.2727	2.0241
1421650_at	1.09091	9.81818	9.36364	12.7273	Mepe	5.45454	11.0455	2.025
1415899_at	54.6364	107.818	122.455	206.545	Junb	81.2273	164.5	2.02518
1446179_at	17.3636	9.54545	32	22.5454	Fam78b	13.4545	27.2727	2.02703
1435854_at	5.90909	10.3636	15.2727	17.7273	Opalin	8.13636	16.5	2.02793
1451767_at	40.7273	49.3636	89.7273	93	Ncf1	45.0455	91.3636	2.02825
1457660_x_at	5.63636	0.1	3.45455	8.18182	5430416O09Rik	2.86818	5.81818	2.02853
1454417_at	7.63636	1.63636	2.90909	15.9091	4933408M05Rik	4.63636	9.40909	2.02941
1451528_at	11.4545	34.4545	47	46.1818	Tmem82	22.9545	46.5909	2.0297
1419758_at	7.90909	10.0909	17.8182	18.7273	Abcb1a	9	18.2727	2.0303
1438348_x_at	12.5455	20.1818	33.0909	33.3636	Ccbl1	16.3636	33.2273	2.03056
1453492_at	9.81818	4.81818	9.09091	20.6364	Tmem67	7.31818	14.8636	2.03106
1420804_s_at	19.4546	15.5455	33.8182	37.2727	Clec4d	17.5	35.5455	2.03117
1430033_at	9.09091	11.1818	18.5454	22.6364	5330431K02Rik	10.1364	20.5909	2.03139
1441476_at	6.63636	4.90909	11.5455	11.9091	Socs2	5.77272	11.7273	2.0315
1453883_at	5.72727	14.4545	18.2727	22.7273	4933425B07Rik	10.0909	20.5	2.03153
1460243_at	30.2727	87.7273	118.091	121.636	Sptlc2	59	119.864	2.03159
1436465_at	0.45455	5.09091	7.72727	3.54545	Klhl1	2.77273	5.63636	2.03278
1415823_at	287.091	397.818	710.182	682.273	Scd2	342.455	696.227	2.03305
1449320_at	3.45455	4.45455	7.18182	8.90909	Pbsn	3.95455	8.04546	2.03448
1460416_s_at	1.54545	1.09091	4.36364	1	Csprs /// Gm2666 /// Gm7582 /// Gm7609 /// LOC100041022	1.31818	2.68182	2.03449
1416612_at	17.2727	22.0909	30.1818	49.9091	Cyp1b1	19.6818	40.0455	2.03464
1427446_s_at	4.36364	8.63636	15.9091	10.5455	Ttn	6.5	13.2273	2.03496
1441938_x_at	6.09091	4.27273	9.90909	11.1818	Cables1	5.18182	10.5455	2.03509
1433276_at	13.1818	33.0909	48	46.1818	4930556A12Rik	23.1364	47.0909	2.03536
1433661_at	21	32.4545	53.8182	55	Nlrx1	26.7273	54.4091	2.03571
1441381_at	9.72727	33.5455	44.5455	43.5455	9430029E18Rik	21.6364	44.0455	2.03571
1445577_at	2	10.7273	3.36364	22.5454	Ppfibp1	6.36364	12.9545	2.03571
1429179_at	0.45455	39.8182	37.0909	44.9091	Colec11	20.1364	41	2.03612
1419656_at	6.63636	8.36364	13.1818	17.3636	Slc25a36	7.5	15.2727	2.03636
1451705_a_at	17.2727	39.9091	60.5455	55.9091	Oprm1	28.5909	58.2273	2.03657
1415964_at	825.273	1037.82	1880.27	1915.09	Scd1	931.545	1897.68	2.03713
1459597_at	1.63636	17.2727	15.9091	22.6364	Mtpn	9.45454	19.2727	2.03846
1441767_at	0.63636	11.0909	11.8182	12.0909	Zfp142	5.86363	11.9545	2.03876
1422053_at	44.4545	72.4545	114.545	123.818	Inhba	58.4545	119.182	2.03888
1455444_at	3.81818	0.81818	4.90909	4.54545	Gabra2	2.31818	4.72727	2.03922
1428763_at	34.0909	46.6364	89.4545	75.2727	Smug1	40.3636	82.3636	2.04054
1420345_at	26.4546	31.0909	53.5455	63.9091	Cldn14	28.7727	58.7273	2.04107
1424932_at	6.63636	6.09091	10.4545	15.5455	Egfr	6.36364	13	2.04286
1452288_at	16	48.3636	61.2727	70.2727	Mtmr10	32.1818	65.7727	2.04379
1459878_a_at	9.18182	15.7273	24.0909	26.8182	A430107O13Rik	12.4545	25.4545	2.0438
1456901_at	2.81818	3.27273	2.81818	9.63636	Adamts20	3.04546	6.22727	2.04477
1434891_at	132.545	159.364	289.273	307.636	Ptgfrn	145.955	298.455	2.04485
1419498_at	9	9.18182	21.0909	16.0909	Tmigd1	9.09091	18.5909	2.045
1440635_at	10	5.63636	0.18182	31.8182	Palld	7.81818	16	2.04651
1418422_at	1.09091	0.81818	0.36364	3.54545	Serpinb9g	0.954545	1.95455	2.04762
1433577_at	10.0909	3	13.6364	13.1818	A730017C20Rik	6.54545	13.4091	2.04861
1435172_at	3.45455	3.72727	10.3636	4.36364	Eomes	3.59091	7.36364	2.05063
1419073_at	23.6364	23.7273	47.7273	49.4545	Tmeff2	23.6818	48.5909	2.05182
1460309_at	8.90909	19.6364	19.0909	39.5455	Tal2	14.2727	29.3182	2.05414
1421644_at	2.90909	2.09091	3.18182	7.09091	Slfn3	2.5	5.13636	2.05455
1431457_at	0.72727	5.90909	4.72727	8.90909	7420700N18Rik	3.31818	6.81818	2.0548
1417169_at	3.18182	38.1818	41.1818	43.8182	Usp2	20.6818	42.5	2.05494
1418418_a_at	2.36364	13.7273	16.8182	16.2727	Prl8a6	8.04546	16.5455	2.0565
1428964_at	7	9.09091	13.0909	20	Slc25a18	8.04546	16.5455	2.0565
1428016_a_at	11.3636	20.3636	28.5454	36.7273	Rasip1	15.8636	32.6364	2.05731
1415927_at	54.1818	92.7273	180.182	122.182	Actc1 /// LOC100048431	73.4545	151.182	2.05817
1448837_at	5.09091	13.4545	13.4545	24.7273	Vil1	9.27273	19.0909	2.05882
1456967_at	9.81818	5.45455	16.2727	15.1818	Trim66	7.63636	15.7273	2.05952
1460604_at	33.7273	34.6364	60.3636	80.5455	Cybrd1	34.1818	70.4545	2.06117
1421408_at	50.2727	58.8182	111.182	113.818	Igsf6	54.5455	112.5	2.0625
1419063_at	6.72727	2	5.09091	12.9091	Ugt8a	4.36364	9	2.0625
1420877_at	0.18182	8.36364	6.81818	10.8182	Sept6	4.27273	8.81818	2.06383
1423401_at	5.81818	16.9091	30.1818	16.7273	Etv6	11.3636	23.4545	2.064
1417552_at	17.0909	21.8182	38.3636	42	Fap	19.4545	40.1818	2.06542
1425232_x_at	6.72727	13.9091	17.1818	25.4546	Arr3	10.3182	21.3182	2.06608
1418880_at	12.4545	22.6364	46.2727	26.2727	Gfra3 /// LOC100045484	17.5455	36.2727	2.06736
1445953_at	1.18182	4.18182	7.54545	3.54545	D17Ertd191e	2.68182	5.54545	2.06779
1433007_at	7	1	2.90909	13.6364	5430430B14Rik	4	8.27272	2.06818
1431891_at	4.27273	9	7.18182	20.2727	Zswim5	6.63636	13.7273	2.06849
1419478_at	7.90909	5.27273	11.0909	16.1818	Sectm1b	6.59091	13.6364	2.06897
1418409_at	9.18182	17.1818	38.1818	16.3636	Jrk	13.1818	27.2727	2.06897
1435796_at	14	17.3636	38.9091	26	Wscd2	15.6818	32.4545	2.06956
1428498_at	8.27273	156.818	169.909	171.818	Rnf219	82.5455	170.864	2.06993
1428933_at	4	12.7273	12.1818	22.4546	Hdac8	8.36364	17.3182	2.07065
1445918_at	10.9091	14.8182	21.8182	31.4546	Tmem2	12.8636	26.6364	2.07067
1449309_at	16	21	37.6364	39	Cyp8b1	18.5	38.3182	2.07125
1454613_at	26.5454	35	52.9091	74.6364	Dpysl3	30.7727	63.7727	2.07238
1457926_at	4.36364	3.09091	7.36364	8.09091	Rnpepl1	3.72728	7.72727	2.07317
1433173_at	16.4546	54.6364	61.3636	86.0909	5430440L12Rik	35.5455	73.7273	2.07417
1427963_s_at	6.18182	14.1818	20.8182	21.4546	Rdh9	10.1818	21.1364	2.07589
1458999_at	18.9091	10.5455	22.1818	39	Mrps10	14.7273	30.5909	2.07716
1442315_at	15.2727	7.09091	27.2727	19.1818	Foxd2	11.1818	23.2273	2.07724
1436243_at	28	3.72727	47.3636	18.5454	Frmd5	15.8636	32.9545	2.07736
1429029_at	13.7273	10.5455	32.0909	18.3636	Sgms2	12.1364	25.2273	2.07865
1453595_at	1.72727	4	4.45455	7.45455	2900064B18Rik	2.86363	5.95455	2.07937
1455494_at	267	291.182	516.909	644.182	Col1a1	279.091	580.545	2.08013
1451451_at	20.3636	31.2727	52.6364	54.8182	Gca	25.8182	53.7273	2.08099
1425612_at	1.27273	2.09091	4.72727	2.27273	Cux1	1.68182	3.5	2.08108
1420693_at	0.72727	16.0909	12.8182	22.1818	Myom1	8.40909	17.5	2.08108
1424042_at	28.1818	48.9091	100.818	59.6364	Tmem5	38.5455	80.2273	2.08137
1458591_at	2.36364	7.63636	6.18182	14.6364	Rasef	5	10.4091	2.08182
1443319_at	5.54545	8.72727	13.6364	16.0909	Pag1	7.13636	14.8636	2.0828
1437834_s_at	13.3636	40.3636	53.2727	58.6364	Pacsin3	26.8636	55.9545	2.08291
1434209_at	6.45455	15.4545	23.5454	22.0909	Prmt6	10.9545	22.8182	2.08299
1454362_at	1.81818	10.1818	8.36364	16.6364	8030431A06Rik	6	12.5	2.08333
1416357_a_at	43.1818	65.9091	110	117.273	Mcam	54.5455	113.636	2.08333
1453998_at	4.63636	0.72727	1.72727	9.45455	Smap1	2.68181	5.59091	2.08475
1455610_at	3.90909	2.45455	4.54545	8.72727	Synm	3.18182	6.63636	2.08571
1427564_at	18	26.2727	40.9091	51.4545	Diap2	22.1364	46.1818	2.08624
1438713_at	5.18182	5.27273	11.5455	10.2727	Rassf8	5.22728	10.9091	2.08696
1430304_at	4.27273	7.09091	8.45455	15.2727	Wdr76	5.68182	11.8636	2.088
1439368_a_at	7.90909	18.3636	32.9091	22	Slc9a3r2	13.1364	27.4545	2.08997
1452400_a_at	5.63636	19.5454	15	37.6364	Hoxa11as	12.5909	26.3182	2.09025
1436989_s_at	12.4545	21.7273	30.7273	40.7273	Slc12a6	17.0909	35.7273	2.09043
1450505_a_at	39.5455	37.7273	72.0909	89.5455	Fam134b	38.6364	80.8182	2.09176
1458165_at	9.63636	5.09091	23.0909	7.72727	Ipo7	7.36364	15.4091	2.09259
1430009_at	6.18182	11.3636	15.5455	21.1818	Hsfy2	8.77273	18.3636	2.09326
1423321_at	319.455	390.818	645.636	841.182	Myadm	355.136	743.409	2.09331
1454266_at	7.36364	5.27273	13	13.4545	Cldnd2	6.31818	13.2273	2.09352
1422057_at	2.36364	6.18182	3.18182	14.7273	Nodal	4.27273	8.95454	2.09574
1436863_at	20.7273	13.0909	37.1818	33.7273	1700010I14Rik	16.9091	35.4545	2.09677
1432308_at	5.09091	1.36364	5.90909	7.63636	1700058C13Rik	3.22728	6.77272	2.09859
1439389_s_at	541.545	638.818	1088.82	1388.36	Myadm	590.182	1238.59	2.09866
1416069_at	55.5455	69.5455	96.0909	166.455	Pfkp	62.5455	131.273	2.09884
1426053_a_at	1.63636	11.1818	13.6364	13.2727	Xpr1	6.40909	13.4545	2.09929
1416264_at	3.36364	3	12.3636	1	Abcb9	3.18182	6.68182	2.1
1442174_at	19.5454	32.8182	50.9091	59.0909	Tspan18	26.1818	55	2.10069
1450056_at	2.81818	9.72727	12.0909	14.2727	Apc	6.27273	13.1818	2.10145
1460479_at	8.54545	2.09091	10	12.3636	A330094K24Rik	5.31818	11.1818	2.10257
1432792_at	7.81818	13.1818	25.7273	18.4546	4930401B11Rik	10.5	22.0909	2.1039
1433944_at	16.7273	18.2727	33.1818	40.4545	Hectd2	17.5	36.8182	2.1039
1435229_at	4.36364	5.18182	11	9.09091	Gramd1b	4.77273	10.0455	2.10476
1444040_at	1.45455	6.27273	5.90909	10.3636	Lair1	3.86364	8.13636	2.10588
1439284_at	13.3636	25	45.1818	35.6364	Epb4.1l5	19.1818	40.4091	2.10663
1421958_at	6.81818	1.63636	10.8182	7	L1cam	4.22727	8.90909	2.10753
1429955_at	0.45455	27.3636	34.4545	24.1818	5031434O11Rik	13.9091	29.3182	2.10784
1435748_at	56.2727	75.8182	114.818	163.636	Gda	66.0455	139.227	2.10805
1451697_a_at	1.63636	29.4546	33.5455	32	Evc	15.5455	32.7727	2.10819
1420678_a_at	31.5454	26.8182	47.4545	75.6364	Il17rb	29.1818	61.5455	2.10903
1432463_at	3.90909	1.90909	8.63636	3.63636	5730510P18Rik	2.90909	6.13636	2.10937
1422144_at	32.7273	47.5455	88	81.5455	Inhbe	40.1364	84.7727	2.11212
1418936_at	22.1818	21.9091	27.4546	65.7273	Maff	22.0455	46.5909	2.1134
1442367_at	1.54545	8.81818	12.1818	9.72727	Atp11c	5.18182	10.9545	2.11404
1439219_at	1.18182	2	2	4.72727	A730082K24Rik	1.59091	3.36363	2.11428
1452009_at	8	18.0909	25.1818	30	Ttc39b	13.0455	27.5909	2.11498
1430015_at	0.1	10	19.0909	2.27273	Pxt1	5.05	10.6818	2.11521
1427256_at	30.9091	43.4545	67.9091	89.4545	Vcan	37.1818	78.6818	2.11614
1418981_at	10.6364	5.72727	11.1818	23.4546	Casp12	8.18182	17.3182	2.11667
1450448_at	9.72727	12	9.18182	36.8182	Stc1	10.8636	23	2.11716
1420249_s_at	34	33.1818	64.0909	78.1818	Ccl6	33.5909	71.1364	2.11773
1440913_at	7.63636	2.27273	6	15	BC037704	4.95454	10.5	2.11927
1453673_at	4.36364	4	10	7.72727	LOC100046982	4.18182	8.86364	2.11956
1425586_a_at	5.90909	2.36364	5.90909	11.6364	Mlph	4.13636	8.77272	2.12088
1450226_at	11.9091	7.63636	26.9091	14.5455	Prlr	9.77273	20.7273	2.12093
1437656_at	11.0909	7.54545	26	13.5455	Arhgef4	9.31818	19.7727	2.12195
1454594_at	7.72727	11.6364	11.8182	29.2727	2900078I11Rik	9.68182	20.5455	2.12207
1427482_a_at	90.8182	120.364	235.455	213.182	Car8	105.591	224.318	2.12441
1431589_at	3.09091	7.09091	4.45455	17.1818	Hydin	5.09091	10.8182	2.125
1447915_x_at	21.4546	21.9091	41.7273	50.4545	Tmem204	21.6818	46.0909	2.12579
1460065_at	0.45455	10.3636	10.1818	12.8182	AA763515	5.40909	11.5	2.12605
1457703_at	8.27273	11.7273	16.2727	26.2727	Cacna2d4	10	21.2727	2.12727
1421171_at	17.6364	19	35.7273	42.2727	Adam12	18.3182	39	2.12903
1417651_at	10.2727	15.4545	27.0909	27.7273	Cyp2c29	12.8636	27.4091	2.13074
1427114_at	3.81818	7.90909	9.36364	15.6364	Ttc19	5.86364	12.5	2.13178
1431607_at	10.1818	19.2727	34.2727	28.5454	Lypla1	14.7273	31.4091	2.13272
1435313_at	9.72727	13.2727	24.0909	25	Cd200r4	11.5	24.5455	2.13439
1431415_a_at	21.5454	99.3636	140.273	118	Tbpl1	60.4545	129.136	2.13609
1455435_s_at	112.727	135.727	239.545	291.273	Chdh	124.227	265.409	2.13648
1449028_at	56.8182	74.9091	131.636	149.818	Rhou	65.8636	140.727	2.13665
1422145_at	10.1818	14.8182	31.4546	22	Mgat3	12.5	26.7273	2.13818
1422244_at	0.18182	6.36364	4.54545	9.45455	Pkdrej	3.27273	7	2.13889
1443029_at	8.27273	12.6364	16.3636	28.3636	Ppfibp1	10.4545	22.3636	2.13913
1436503_at	154	141	383.455	247.636	BC048546	147.5	315.545	2.13929
1451616_at	5.18182	11.7273	17.3636	18.8182	Psg-ps1	8.45454	18.0909	2.13979
1447876_x_at	0.90909	12	10.1818	17.4546	Nr2c2ap	6.45454	13.8182	2.14085
1451729_at	0.72727	13.1818	9.18182	20.6364	Bmpr1a	6.95455	14.9091	2.14379
1447629_at	4.45455	6.27273	11.9091	11.0909	Cox16	5.36364	11.5	2.14407
1459924_at	5.63636	5.09091	4.81818	18.1818	Atp6v0a1	5.36364	11.5	2.14407
1435879_at	13.2727	28.5454	33.7273	56	Akt3	20.9091	44.8636	2.14565
1423547_at	780.545	930.364	1817.64	1854	Lyz2	855.455	1835.82	2.14601
1415965_at	126.727	157.182	299.636	309.727	Scd1	141.955	304.682	2.14633
1419949_at	8.63636	11.8182	18.5454	25.3636	Tmem38b	10.2273	21.9545	2.14667
1435349_at	21.6364	34.5455	50.4545	70.1818	Nrp2	28.0909	60.3182	2.14725
1417363_at	2.45455	22.5454	25	28.7273	Zfp61	12.5	26.8636	2.14909
1438408_at	55.5455	70.9091	120.273	151.636	Ankrd56	63.2273	135.955	2.15025
1460681_at	11.1818	39	37.2727	70.6364	Ceacam1	25.0909	53.9545	2.15036
1444673_at	2.27273	5.54545	9.63636	7.18182	E030031F02Rik	3.90909	8.40909	2.15116
1427123_s_at	23.2727	40.2727	47.8182	88.9091	Copg2as2	31.7727	68.3636	2.15164
1450174_at	4.27273	1.09091	0.18182	11.3636	Ptprt	2.68182	5.77273	2.15254
1460529_at	6.09091	2.18182	6.27273	11.5455	4930455M05Rik	4.13636	8.90909	2.15385
1457465_at	7.63636	16	17.1818	33.7273	Shroom4	11.8182	25.4545	2.15385
1444026_at	8.63636	0.72727	11.3636	8.81818	AI593442	4.68182	10.0909	2.15534
1448213_at	404.727	469.909	805.909	1079.45	Anxa1	437.318	942.682	2.1556
1432592_at	8.54545	24.6364	27.5454	44	Pappa	16.5909	35.7727	2.15616
1422025_at	0.1	3.27273	2.18182	5.09091	Mitf	1.68637	3.63637	2.15633
1456527_at	0.63636	7.90909	12.1818	6.27273	Hecw1	4.27273	9.22728	2.15958
1432990_at	7.54545	4.90909	13.4545	13.4545	5830495A06Rik	6.22727	13.4545	2.16059
1441271_at	3.63636	4.27273	9.81818	7.27273	Idh3b	3.95454	8.54546	2.16092
1448254_at	152.545	190	368.273	372.273	Ptn	171.273	370.273	2.16189
1433712_at	53.0909	32.6364	103.273	82.1818	AW555464	42.8636	92.7273	2.16331
1422809_at	3.27273	7.27273	13.4545	9.36364	Rims2	5.27273	11.4091	2.16379
1417413_at	4.90909	2.81818	8.63636	8.09091	Cuzd1	3.86363	8.36363	2.16471
1417389_at	14.5455	13	18	41.6364	Gpc1	13.7727	29.8182	2.16502
1456283_at	6.63636	4.36364	12.8182	11	Neto1	5.5	11.9091	2.16529
1432135_s_at	4.27273	6.09091	12.6364	9.81818	Mettl4-ps1 /// Spdya	5.18182	11.2273	2.16667
1456062_at	1.09091	8.72727	13.6364	7.63636	Nppa	4.90909	10.6364	2.16667
1460606_at	66.3636	58.4545	110.727	159.818	Hsd17b13	62.4091	135.273	2.16752
1439078_at	47.4545	58.3636	110.909	118.545	Klhl4	52.9091	114.727	2.16838
1431884_at	9.90909	6.27273	16.3636	18.7273	1110019B22Rik	8.09091	17.5455	2.16854
1422648_at	30.8182	37.5455	64.0909	84.1818	Slc7a2	34.1818	74.1364	2.16888
1419483_at	1.63636	11.7273	16.5454	12.4545	C3ar1	6.68182	14.5	2.17007
1443721_x_at	9.72727	18.5454	27.6364	33.7273	Sbno2	14.1364	30.6818	2.17042
1448136_at	25.1818	28.0909	49.3636	66.2727	Enpp2	26.6364	57.8182	2.17065
1425084_at	2.09091	1.09091	6.63636	0.27273	Gimap7	1.59091	3.45454	2.17143
1419695_at	11.7273	2	14.7273	15.0909	St8sia1	6.86364	14.9091	2.17219
1451969_s_at	17.2727	29.6364	56.0909	45.8182	Parp3	23.4545	50.9545	2.17248
1425607_at	2.54545	14.8182	17.6364	20.0909	Hlcs	8.68182	18.8636	2.17278
1427767_a_at	0.72727	1.36364	3.09091	1.45455	Cftr	1.04546	2.27273	2.17391
1447007_at	3.63636	0.54545	5.90909	3.18182	1700008I05Rik	2.0909	4.54546	2.17392
1421234_at	4	8.90909	16.9091	11.1818	Hnf1a	6.45455	14.0455	2.17606
1435069_at	6.36364	13.7273	19	24.7273	BC064078	10.0455	21.8636	2.17647
1456733_x_at	83.1818	111.091	203.455	219.636	Serpinh1	97.1364	211.545	2.17782
1434457_at	14.5455	24.8182	44.5455	41.1818	Sp100	19.6818	42.8636	2.17783
1422292_at	5.63636	6.09091	11.4545	14.0909	A030005K14Rik	5.86364	12.7727	2.1783
1430555_s_at	1.54545	12.7273	22	9.09091	Lrig3	7.13636	15.5455	2.17835
1438288_x_at	39.2727	57.6364	104.364	106.818	1110059G02Rik	48.4545	105.591	2.17917
1431857_at	7.45455	12.7273	14.6364	29.3636	Phf19	10.0909	22	2.18018
1424800_at	48.7273	86.3636	133.273	161.545	Enah	67.5455	147.409	2.18237
1442105_at	13	11.2727	23.6364	29.3636	Sh3rf3	12.1364	26.5	2.18352
1420573_at	2.90909	3	7.63636	5.27273	Hoxd1	2.95454	6.45454	2.18462
1456424_s_at	32.8182	12.9091	53	46.9091	Pltp	22.8636	49.9545	2.18489
1427371_at	93.5455	95.9091	191.909	222.273	Abca8a	94.7273	207.091	2.18618
1424125_at	13.9091	6.09091	14.2727	29.4546	Kcnk13	10	21.8636	2.18636
1435585_at	5.54545	12.4545	20.2727	19.0909	Tceal7	9	19.6818	2.18687
1443193_at	8.45455	23.0909	24.7273	44.2727	Ttll1	15.7727	34.5	2.18732
1417851_at	4.63636	7.45455	10.1818	16.2727	Cxcl13	6.04546	13.2273	2.18797
1427422_at	103.091	124.455	211.364	286.545	Gm6484	113.773	248.955	2.18817
1438431_at	21.0909	18.9091	48.0909	39.4545	Abcd2	20	43.7727	2.18864
1457642_at	5.09091	3.09091	11.3636	6.54545	5730507N06Rik	4.09091	8.95454	2.18889
1427984_at	3.45455	8	11.2727	13.8182	Senp6	5.72727	12.5455	2.19048
1453184_at	8.90909	18.6364	32.6364	27.7273	Fam83g	13.7727	30.1818	2.19142
1450923_at	20.9091	27.7273	51	55.6364	Tgfb2	24.3182	53.3182	2.19252
1440171_x_at	3.18182	10	12.0909	16.8182	1700049G17Rik	6.59091	14.4545	2.1931
1448683_at	213.818	220.091	436.182	515.455	Cyp2d26	216.955	475.818	2.19317
1428319_at	40.9091	68.9091	109.909	131.182	Pdlim7	54.9091	120.545	2.19536
1447495_at	8.54545	0.27273	14.4545	4.90909	Fank1	4.40909	9.68182	2.19588
1450334_at	2.45455	4	3.90909	10.2727	Il21	3.22727	7.09091	2.19718
1418220_at	5.81818	17.0909	17.5454	32.8182	Foxf2	11.4545	25.1818	2.19841
1456469_x_at	5.27273	0.1	4.36364	7.45455	Lasp1	2.68636	5.9091	2.19966
1449840_at	1.45455	7.63636	15.8182	4.18182	Sntb2	4.54545	10	2.2
1423669_at	84.5455	91.6364	180.273	207.455	Col1a1	88.0909	193.864	2.20072
1422727_at	21	22.7273	26.5454	69.7273	Nme5	21.8636	48.1364	2.20166
1438770_at	7.36364	0.1	10	6.45455	Gm266	3.73182	8.22728	2.20463
1441507_at	6.27273	12.3636	18.6364	22.4546	Spnb2	9.31818	20.5455	2.20488
1421414_a_at	8.81818	12.3636	27.8182	18.9091	Sema6a	10.5909	23.3636	2.20601
1458421_at	3.27273	5.54545	3.45455	16	Kcnq3	4.40909	9.72728	2.20619
1431617_at	6.09091	5.90909	12.9091	13.6364	4933405E24Rik	6	13.2727	2.21212
1427995_at	3.18182	5.36364	7.27273	11.6364	Cpa5	4.27273	9.45454	2.21276
1431904_at	0.72727	0.54545	2	0.81818	4933427G17Rik	0.63636	1.40909	2.2143
1453020_at	17.5454	10	35.1818	25.8182	1810048J11Rik	13.7727	30.5	2.21452
1449693_at	49	78.4545	132.818	150	Map3k7	63.7273	141.409	2.21897
1452380_at	5.09091	5.27273	12.0909	10.9091	Epha7	5.18182	11.5	2.2193
1416933_at	17.5454	47.4545	75.5455	68.7273	Por	32.5	72.1364	2.21958
1418829_a_at	9.27273	4.72727	9.18182	21.9091	Eno2	7	15.5455	2.22078
1419391_at	4.72727	4.27273	15	5	Myog	4.5	10	2.22222
1420080_a_at	4.45455	6.54545	14.8182	9.63636	Gfpt1	5.5	12.2273	2.22314
1424923_at	22.3636	39.2727	38	99.0909	Serpina3g	30.8182	68.5455	2.22419
1426117_a_at	7.18182	11.4545	16.7273	24.7273	Slc19a2	9.31818	20.7273	2.22439
1429820_at	4.36364	16.6364	22.0909	24.6364	Sgsm1	10.5	23.3636	2.22511
1452495_at	2.63636	4.90909	5.45455	11.3636	Adam28	3.77272	8.4091	2.22892
1449363_at	20.8182	34	45.7273	76.5455	Atf3	27.4091	61.1364	2.23051
1416687_at	32.6364	37.5455	63.1818	93.3636	Plod2	35.0909	78.2727	2.23057
1444680_at	8.09091	2.90909	14.5455	10	Med15	5.5	12.2727	2.2314
1430840_at	7.18182	11.6364	22.1818	19.8182	4930449C09Rik	9.40909	21	2.23188
1458899_at	2.81818	10.4545	10.4545	19.1818	Usp53	6.63636	14.8182	2.23288
1419990_at	27.4546	33.8182	68.1818	68.7273	A830082K12Rik	30.6364	68.4545	2.23442
1451190_a_at	50.4545	61.2727	120.909	128.818	Sbk1	55.8636	124.864	2.23515
1425958_at	0.90909	17.5454	21.1818	20.0909	Il1f9	9.22727	20.6364	2.23645
1451657_a_at	5.27273	7	12.2727	15.1818	Enox2	6.13636	13.7273	2.23704
1419755_at	7.81818	2.90909	21.2727	2.72727	Mfi2	5.36364	12	2.23729
1419241_a_at	3.90909	5.27273	10.1818	10.3636	Aire	4.59091	10.2727	2.23762
1451441_at	3.27273	10.2727	9.45455	20.9091	2210415F13Rik	6.77273	15.1818	2.24161
1430080_at	53.3636	76.1818	129.636	161	Fcnb	64.7727	145.318	2.24351
1451160_s_at	15.2727	37.6364	50.8182	67.9091	Pvr	26.4545	59.3636	2.24399
1432989_at	3.18182	3.36364	5.81818	8.90909	2900011F02Rik	3.27273	7.36364	2.25
1432313_at	3.81818	7.45455	11.8182	13.5455	4933433F19Rik	5.63636	12.6818	2.25
1423271_at	65.3636	135.455	237.364	215.273	Gjb2	100.409	226.318	2.25396
1456052_at	3.27273	1.72727	3	8.27273	Cdkl3	2.5	5.63636	2.25455
1442884_at	13.6364	29.1818	45	51.5455	Hgf	21.4091	48.2727	2.25478
1456087_at	29.3636	49.5455	80.2727	97.7273	Nfia	39.4545	89	2.25576
1416200_at	10.8182	22.7273	31.8182	43.9091	Il33	16.7727	37.8636	2.25745
1458422_at	5	9.45455	13.5455	19.0909	D730002M21Rik	7.22727	16.3182	2.25786
1418780_at	40.5455	45.2727	104.818	89.1818	Cyp39a1	42.9091	97	2.26059
1439157_at	5.27273	9.72727	12.8182	21.0909	Btnl9	7.5	16.9545	2.26061
1450822_at	122	121	270.909	278.545	Lyz1 /// Lyz2	121.5	274.727	2.26113
1442082_at	22.5454	28.0909	56.7273	57.9091	C3ar1	25.3182	57.3182	2.26391
1422018_at	21.1818	21.8182	43.9091	53.4545	Hivep2	21.5	48.6818	2.26427
1440244_at	11.3636	23.3636	35.7273	43	Erg	17.3636	39.3636	2.26702
1450928_at	4.81818	6.63636	7.63636	18.3636	LOC100045546	5.72727	13	2.26984
1435678_at	8.18182	4.54545	12.1818	16.7273	2610017I09Rik	6.36364	14.4545	2.27143
1460245_at	1.72727	5.63636	8.81818	7.90909	Klrd1	3.68181	8.36364	2.27161
1431254_at	3.45455	2.18182	6.45455	6.36364	Kbtbd11	2.81818	6.4091	2.27419
1426784_at	8.90909	32	39.6364	53.4545	Trim47	20.4545	46.5455	2.27556
1452714_at	18.2727	48	64.5455	86.4545	Tanc1	33.1364	75.5	2.27846
1420160_s_at	3	3.45455	5.90909	8.81818	Myo1e	3.22727	7.36364	2.28169
1456564_at	19.5454	33.3636	62.4545	58.2727	C030046I01Rik	26.4545	60.3636	2.28179
1417409_at	25.2727	52.3636	54.7273	122.455	Jun	38.8182	88.5909	2.2822
1433234_at	1.90909	6.45455	5.09091	14	4930424E08Rik	4.18182	9.54546	2.28261
1418208_at	3.63636	4.72727	10.1818	8.90909	Pax8	4.18182	9.54546	2.28261
1454279_at	13.8182	12.1818	17.6364	41.7273	Oaz3	13	29.6818	2.28322
1417149_at	37.8182	36.3636	67.9091	101.818	P4ha2	37.0909	84.8636	2.28799
1440865_at	98.1818	91.5455	173.909	260.364	Ifitm6	94.8636	217.136	2.28893
1425928_at	12.6364	4.63636	16.9091	22.6364	Xkr6	8.63636	19.7727	2.28947
1424797_a_at	10.8182	21.1818	32.7273	40.5455	Pitx2	16	36.6364	2.28977
1424937_at	9.09091	5.27273	12.6364	20.2727	Plin5	7.18182	16.4545	2.29114
1453850_at	3.27273	6.36364	9.09091	13	1500002I01Rik	4.81818	11.0455	2.29245
1429844_at	1.63636	2.09091	3.18182	5.36364	2310043J07Rik	1.86363	4.27273	2.29269
1426440_at	83.0909	86.0909	174.364	213.636	Dhrs7	84.5909	194	2.29339
1424818_at	1.81818	25.7273	26.8182	36.3636	Alg12	13.7727	31.5909	2.29373
1450612_a_at	39.0909	38.2727	75.7273	101.727	Pemt	38.6818	88.7273	2.29377
1458933_at	8.90909	19.4546	24.6364	40.4545	Slc22a15	14.1818	32.5455	2.29487
1416077_at	13.7273	28.0909	35.3636	60.6364	Adm	20.9091	48	2.29565
1421742_at	9.36364	24.0909	31.8182	45.0909	Gdi2	16.7273	38.4545	2.29891
1419691_at	567.455	645.364	1169.18	1620.73	Camp	606.409	1394.95	2.30035
1449567_at	3.63636	6.63636	11.1818	12.4545	Tktl1	5.13636	11.8182	2.30089
1450988_at	39.0909	50.2727	108	97.7273	Lgr5	44.6818	102.864	2.30214
1420771_at	6.81818	4.54545	14.1818	12	Sprr2d	5.68182	13.0909	2.304
1439902_at	13.8182	15.9091	33	35.5455	C5ar1	14.8636	34.2727	2.30581
1418911_s_at	98.6364	143.273	278.182	280.182	Acsl4	120.955	279.182	2.30815
1427029_at	0.81818	9.18182	9.90909	13.1818	Htra3	5	11.5455	2.30909
1454037_a_at	7.54545	5.90909	8.09091	23	Flt1	6.72727	15.5455	2.31081
1450237_at	22.4546	22.2727	52.9091	50.4545	Dnase2b	22.3636	51.6818	2.31098
1417679_at	28.4546	49.5455	72.8182	107.455	Gfi1	39	90.1364	2.31119
1416121_at	64.3636	81.1818	148.545	188	Lox	72.7727	168.273	2.3123
1431940_at	10.3636	21.9091	35.4545	39.1818	LOC74457	16.1364	37.3182	2.31268
1422824_s_at	21.9091	9.45455	39.1818	33.3636	Eps8	15.6818	36.2727	2.31304
1456278_x_at	6.72727	10	18.7273	20	Gpr172b	8.36364	19.3636	2.31522
1427042_at	65.6364	94.4545	185.545	185.182	Mal2	80.0455	185.364	2.31573
1437410_at	12.7273	13.1818	24.3636	35.6364	Aldh2	12.9545	30	2.31579
1441002_at	3.72727	13.1818	23.3636	15.8182	Pop1	8.45454	19.5909	2.3172
1418477_at	7.36364	2.36364	9.54545	13	Matn1	4.86364	11.2727	2.31775
1441092_at	4	4.54545	10.3636	9.45455	9330159M07Rik	4.27272	9.9091	2.31915
1426019_at	5.18182	1.90909	8.18182	8.27273	Plaa	3.54546	8.22727	2.32051
1435541_at	8.81818	0.81818	12.7273	9.63636	Btc	4.81818	11.1818	2.32075
1417074_at	3.72727	1.36364	7.81818	4	Ceacam10	2.54546	5.90909	2.32143
1435998_at	101	4.81818	155	90.7273	Ccnb1ip1	52.9091	122.864	2.32216
1449195_s_at	6.54545	4.45455	13.6364	11.9091	Cxcl16	5.5	12.7727	2.32231
1442229_at	1.72727	4.18182	5.54545	8.18182	Pax9	2.95454	6.86364	2.32308
1456488_at	9.90909	13.7273	29.5454	25.4546	Wdr33	11.8182	27.5	2.32692
1453154_at	4.36364	2	7.90909	6.90909	1700029M20Rik	3.18182	7.40909	2.32857
1453003_at	18.9091	29.5454	47	65.9091	Sorl1	24.2273	56.4545	2.33021
1448931_at	30.0909	15.4545	47.1818	59	F2rl1	22.7727	53.0909	2.33134
1460508_at	3.36364	1.81818	0.81818	11.2727	Mrpl1	2.59091	6.04545	2.33333
1445711_at	0.90909	2.09091	6	1	BB163080	1.5	3.5	2.33333
1437671_x_at	82.4545	119.727	211.182	261.091	Prss23	101.091	236.136	2.33588
1446074_at	4.63636	35.0909	44.7273	48.0909	LOC100045982 /// Mosc1	19.8636	46.4091	2.33638
1422143_at	16.9091	8.63636	30.9091	28.8182	Akap7	12.7727	29.8636	2.33808
1418858_at	2.36364	6.72727	10	11.2727	Aox3	4.54546	10.6364	2.34
1444838_at	6.90909	11.0909	18.8182	23.3636	Gm9946	9	21.0909	2.34343
1450693_at	5.54545	16.1818	25	26	Rgs17	10.8636	25.5	2.34728
1422520_at	5.63636	3	8.54545	11.7273	Nefm	4.31818	10.1364	2.34737
1440006_at	25.9091	25.0909	39	80.7273	BC026600	25.5	59.8636	2.34759
1418930_at	87.1818	184.636	251.182	387.091	Cxcl10	135.909	319.136	2.34816
1421443_at	14.7273	18.2727	39.2727	38.2727	Gpr110	16.5	38.7727	2.34986
1416871_at	9.09091	14.4545	19.0909	36.2727	Adam8	11.7727	27.6818	2.35135
1438377_x_at	150.545	183.636	343.364	442.636	Slc13a3	167.091	393	2.35201
1456343_at	5.45455	6.36364	13.2727	14.5455	Slc35f1	5.9091	13.9091	2.35384
1452244_at	4.54545	3.90909	6.81818	13.0909	6330406I15Rik	4.22727	9.95454	2.35484
1449326_x_at	2.81818	7.90909	16.5454	8.72727	Saa2	5.36364	12.6364	2.35593
1429417_at	10.8182	10.4545	25	25.1818	Chsy3	10.6364	25.0909	2.35897
1459253_at	3	13.9091	13.2727	26.6364	Arrdc3	8.45454	19.9545	2.36022
1420394_s_at	59.2727	55.7273	108.091	163.364	Gp49a /// Lilrb4	57.5	135.727	2.36047
1416529_at	44.9091	59.8182	114.182	133.273	Emp1	52.3636	123.727	2.36285
1426430_at	1.18182	3.54545	9.27273	1.90909	Jag2	2.36364	5.59091	2.36539
1435404_at	21.7273	14.9091	39.5455	47.1818	Disp2	18.3182	43.3636	2.36725
1441218_at	8.72727	3.45455	13.4545	15.4545	Ttc21a	6.09091	14.4545	2.37313
1431153_at	10.9091	4.81818	10.8182	26.5454	6430597G12Rik	7.86364	18.6818	2.37572
1454282_at	5.63636	10.0909	16.4546	20.9091	1700084C06Rik	7.86363	18.6818	2.37572
1442072_at	4.36364	8.54545	12.2727	18.4546	C230081A13Rik	6.45455	15.3636	2.38028
1427264_at	1.18182	6.45455	8.63636	9.54545	Crygb	3.81819	9.0909	2.38095
1453707_at	1.81818	2	4.36364	4.72727	4930480G23Rik	1.90909	4.54546	2.38095
1440995_at	2.45455	4.36364	12	4.27273	6430531B16Rik	3.40909	8.13636	2.38666
1454528_at	0.36364	1.27273	1.18182	2.72727	A930011E06Rik	0.818185	1.95454	2.38888
1428720_s_at	4.18182	0.72727	2.81818	8.90909	2010309G21Rik /// Igl-C2 /// Igl-C3	2.45454	5.86364	2.38889
1458332_x_at	4.63636	22.4546	21.1818	43.5455	Sox4	13.5455	32.3636	2.38926
1438787_at	1.18182	31.9091	28.7273	50.3636	Zscan10	16.5455	39.5455	2.39011
1419550_a_at	7	20.7273	29.2727	37.0909	Stk39	13.8636	33.1818	2.39344
1458659_at	2.18182	2.63636	3.18182	8.36364	Gm9780 /// Plac9	2.40909	5.77273	2.39623
1437567_at	3.09091	3.54545	7.45455	8.45455	Zfp772	3.31818	7.95455	2.39726
1436975_at	6.72727	4	19.3636	6.36364	Pom121l2	5.36364	12.8636	2.39831
1450703_at	3.27273	4	10.6364	6.81818	Slc7a2	3.63637	8.72727	2.4
1456545_at	1.45455	29.0909	27.3636	46	Il18rap	15.2727	36.6818	2.40179
1453310_at	5.63636	2.27273	9.72727	9.27273	Ppil6	3.95454	9.5	2.4023
1441422_at	0.1	10.7273	7.81818	18.2727	Gas2l1	5.41364	13.0455	2.40974
1451287_s_at	8.18182	5.09091	11.9091	20.0909	Aif1l	6.63636	16	2.41096
1432704_at	3.72727	9.27273	17.5454	13.8182	5730405A17Rik	6.5	15.6818	2.41259
1419709_at	422.182	428.909	869.273	1184.36	Stfa3	425.545	1026.82	2.41295
1422757_at	6.81818	23.5454	32.8182	40.6364	Slc5a4b	15.1818	36.7273	2.41916
1427086_at	7.27273	17.4546	24.8182	35.0909	Slit3	12.3636	29.9545	2.42279
1430030_at	21.3636	27.1818	54.5455	63.0909	5330426P16Rik	24.2727	58.8182	2.42322
1436623_at	8.09091	4.36364	6.54545	23.6364	Entpd7	6.22727	15.0909	2.42336
1418080_at	2.09091	8.63636	9.72727	16.2727	B4galt2 /// Ccdc24	5.36364	13	2.42373
1430921_at	0.90909	5.09091	5.54545	9	9130015G15Rik	3	7.27272	2.42424
1438956_x_at	11.7273	3.27273	20	16.3636	Pim3	7.5	18.1818	2.42424
1426278_at	27.3636	32.7273	68.6364	77.0909	Ifi27l2a	30.0455	72.8636	2.42511
1451411_at	7.27273	12.8182	27.5454	21.1818	Gprc5b	10.0455	24.3636	2.42534
1456735_x_at	72.4545	96.5455	172.636	237.545	Acpl2	84.5	205.091	2.42711
1429998_at	2.54545	1.27273	2.90909	6.36364	Trim23	1.90909	4.63636	2.42857
1454439_at	3.54545	6.27273	11.9091	12	4833419G08Rik	4.90909	11.9545	2.43519
1452412_at	1	4.63636	2.36364	11.3636	Hoxc8	2.81818	6.86364	2.43549
1428923_at	20.7273	17.5454	43.6364	49.6364	Ppp1r3g	19.1364	46.6364	2.43705
1419209_at	75.4545	79.2727	137.636	239.545	Cxcl1	77.3636	188.591	2.43772
1447572_at	2.63636	4.36364	12.5455	4.54545	1700052I22Rik	3.5	8.54545	2.44156
1418169_at	4.90909	6.18182	12.9091	14.1818	Zcchc14	5.54546	13.5455	2.44262
1438308_at	5.36364	8.18182	14.4545	18.6364	Agbl4	6.77273	16.5455	2.44295
1454346_at	3.18182	7.81818	10.4545	16.5454	4930540E01Rik	5.5	13.5	2.45455
1450918_s_at	14.4545	25.4546	42.5455	55.4545	Src	19.9546	49	2.45558
1426514_at	10.2727	13.2727	22	35.8182	Chst15	11.7727	28.9091	2.4556
1433206_at	0.27273	15.1818	16.5454	21.4546	5033430J17Rik	7.72727	19	2.45882
1448061_at	63.1818	87.2727	161.818	208.364	Msr1	75.2273	185.091	2.46042
1441221_at	1	13	14.8182	19.6364	1700008J07Rik	7	17.2273	2.46104
1440370_at	5	16.8182	20.9091	32.8182	Abca13	10.9091	26.8636	2.4625
1426825_at	9.36364	43.1818	64.9091	64.5455	Fmnl3	26.2727	64.7273	2.46367
1419319_at	5.45455	32.3636	50.7273	42.4545	Saa4	18.9091	46.5909	2.46394
1423557_at	3.90909	23.4546	47.7273	19.7273	Ifngr2	13.6818	33.7273	2.46512
1425386_at	13.2727	28.9091	33.9091	70.0909	4833422F24Rik	21.0909	52	2.46552
1450494_x_at	9.63636	31.3636	46.7273	54.3636	Ceacam1	20.5	50.5455	2.46563
1418636_at	10.2727	6.45455	15.9091	25.3636	Etv3	8.36364	20.6364	2.46739
1456980_at	27.9091	55	98.6364	106.182	Rab44	41.4545	102.409	2.47039
1438160_x_at	4.36364	8.54545	12.6364	19.2727	Slco4a1	6.45455	15.9545	2.47183
1426693_x_at	6.09091	88.7273	127.364	107.182	Cox15	47.4091	117.273	2.47363
1422376_at	0.36364	3.09091	3.90909	4.63636	V1rb1	1.72728	4.27272	2.47368
1448201_at	20.4546	26.5454	51.8182	64.6364	Sfrp2	23.5	58.2273	2.47776
1427630_x_at	17.7273	19.0909	40.1818	51.0909	Ceacam1	18.4091	45.6364	2.47901
1433888_at	41.1818	50.8182	115.545	112.818	Atp2b2	46	114.182	2.48221
1416491_at	5.90909	19.0909	24.7273	37.3636	Numbl	12.5	31.0455	2.48364
1439698_at	3.81818	5.72727	9.81818	13.9091	Zfp276	4.77272	11.8636	2.48572
1436472_at	4.63636	20	34.0909	27.1818	Slfn9	12.3182	30.6364	2.48709
1454822_x_at	2.27273	6.45455	10.9091	10.8182	Apcdd1	4.36364	10.8636	2.48958
1434484_at	124.455	136.273	263	386.818	1100001G20Rik	130.364	324.909	2.49233
1452964_at	17.4546	14	44.1818	34.2727	Ttll11	15.7273	39.2273	2.49422
1455247_at	18.3636	57.3636	80.1818	108.727	Amotl1	37.8636	94.4545	2.4946
1428509_at	42.8182	69	114.909	164.091	Myo1e	55.9091	139.5	2.49512
1442001_at	1.72727	18.4546	25.3636	25.0909	Prkab2	10.0909	25.2273	2.5
1443397_at	1.36364	0.81818	1.36364	4.09091	Ncoa1	1.09091	2.72728	2.5
1426065_a_at	6.45455	29.8182	31.0909	60	Trib3	18.1364	45.5455	2.51128
1422141_s_at	4.09091	0.1	5.09091	5.45455	Csprs	2.09545	5.27273	2.51627
1428393_at	444.818	391.091	1014.91	1090.64	Nrn1	417.955	1052.77	2.51887
1417900_a_at	21.5454	31	62.4545	69.9091	Vldlr	26.2727	66.1818	2.51903
1432768_at	0.54545	1.72727	0.54545	5.18182	6430710M23Rik	1.13636	2.86363	2.52001
1455881_at	11.5455	1.54545	17.6364	15.3636	Ier5l	6.54545	16.5	2.52084
1419004_s_at	12.9091	16.2727	35.2727	38.5455	Bcl2a1a /// Bcl2a1b /// Bcl2a1d	14.5909	36.9091	2.52959
1460488_at	7.45455	13.5455	29.2727	24.0909	Zbtb4	10.5	26.6818	2.54113
1417462_at	67.5455	86.1818	194.455	196.273	Cap1	76.8636	195.364	2.54169
1454997_at	0.1	25.1818	27.2727	37.0909	Msrb3	12.6409	32.1818	2.54585
1439556_at	9.54545	14.0909	22	38.2727	Ncam1	11.8182	30.1364	2.55
1456354_at	19	18	35.7273	58.7273	Chrna4	18.5	47.2273	2.55283
1449366_at	34.3636	41.9091	82.3636	112.455	Mmp8	38.1364	97.4091	2.55423
1432772_at	2.81818	0.1	3.18182	4.27273	1700081H04Rik	1.45909	3.72728	2.55452
1424683_at	69.0909	91.1818	174.273	235.182	Fam134b	80.1364	204.727	2.55474
1423558_at	0.36364	18.9091	20.3636	28.9091	Ifngr2	9.63636	24.6364	2.5566
1435049_s_at	3.54545	20.0909	10.8182	49.6364	AI854703	11.8182	30.2273	2.55769
1441619_at	0.27273	3.09091	3.45455	5.18182	Zfp14	1.68182	4.31818	2.56757
1416686_at	17	18.2727	31.1818	59.4545	Plod2	17.6364	45.3182	2.56959
1430700_a_at	75.2727	103.545	230.909	228.818	Pla2g7	89.4091	229.864	2.57092
1448421_s_at	2.27273	6.63636	11.8182	11.0909	Aspn	4.45454	11.4545	2.57143
1418674_at	6.81818	14.6364	16.4546	38.7273	Osmr	10.7273	27.5909	2.57203
1436238_at	1	2.63636	1.63636	7.72727	Lgi3	1.81818	4.68182	2.575
1460465_at	1.54545	5.09091	8.54545	8.54545	A930038C07Rik	3.31818	8.54545	2.57534
1428809_at	4.90909	16.0909	23.5454	30.5454	1810010H24Rik	10.5	27.0454	2.57576
1447713_at	3.63636	1.72727	6.63636	7.18182	Tpm1	2.68181	6.90909	2.57627
1446901_at	0.27273	2.09091	2.18182	3.90909	AU022077	1.18182	3.04546	2.57692
1435726_at	1.18182	1.63636	5.45455	1.81818	Lima1	1.40909	3.63637	2.58065
1429214_at	0.54545	22.0909	13.8182	44.6364	Adamtsl2	11.3182	29.2273	2.58233
1454907_at	1.27273	32.6364	45.3636	42.2727	Serf1	16.9545	43.8182	2.58445
1440201_at	5.45455	3.09091	10.5455	11.5455	Slc8a1	4.27273	11.0455	2.5851
1426617_a_at	7.36364	4.90909	18.0909	13.6364	Ttyh1	6.13636	15.8636	2.58518
1444612_at	3.27273	2.45455	7.72727	7.09091	Ppp2r3a	2.86364	7.40909	2.5873
1452707_at	4.18182	5.09091	11.3636	12.6364	Klhl30	4.63636	12	2.58823
1454122_at	0.90909	0.63636	3.63636	0.36364	1810011H11Rik	0.772725	2	2.58824
1455154_at	3.09091	9.54545	8.36364	24.3636	Gli3	6.31818	16.3636	2.58993
1421132_at	1.54545	2.45455	6.36364	4	LOC100047693 /// Pvrl3	2	5.18182	2.59091
1435107_at	1.36364	3.18182	7.36364	4.45455	Ptpdc1	2.27273	5.9091	2.6
1422162_at	2.18182	5.54545	9.45455	10.6364	Dcc	3.86363	10.0455	2.6
1427668_at	3.63636	1.81818	2.72727	11.4545	Siglec1	2.72727	7.09091	2.6
1418417_at	4.72727	7.36364	14.5455	16.9091	Msc	6.04546	15.7273	2.6015
1454340_at	8.54545	2.72727	12.1818	17.1818	9530025H10Rik	5.63636	14.6818	2.60484
1454799_at	22	31	54.6364	84	Agpat9	26.5	69.3182	2.61578
1436233_at	68.4545	62.5455	161.091	181.818	AI117581	65.5	171.455	2.61763
1452357_at	24.1818	20.9091	48	70.4545	Gp1bb /// Sept5	22.5455	59.2273	2.62702
1421151_a_at	16.9091	30.9091	41.7273	83.9091	Epha2	23.9091	62.8182	2.62738
1438052_at	2	20	25.1818	32.6364	A130071D04Rik	11	28.9091	2.6281
1441083_at	5.45455	8.09091	12.8182	22.8182	Clptm1	6.77273	17.8182	2.63087
1450530_at	3.63636	2.09091	6.72727	8.36364	B3galt1	2.86363	7.54546	2.63492
1435495_at	6.09091	3.18182	11.5455	12.9091	Adora1	4.63636	12.2273	2.63725
1418268_at	9.54545	7	29.3636	14.2727	Htr3a	8.27273	21.8182	2.63736
1457353_at	3	4.81818	12.2727	8.36364	Tomm70a	3.90909	10.3182	2.63954
1460044_at	96.3636	143.455	454.455	179.273	Onecut2	119.909	316.864	2.64253
1438602_s_at	36.2727	31.6364	102.182	77.3636	Masp1	33.9545	89.7727	2.64391
1431946_a_at	4.63636	10.7273	24.0909	16.6364	Necab3	7.68182	20.3636	2.65089
1459971_at	2	4.81818	7.81818	10.2727	Kcnt2	3.40909	9.04546	2.65333
1438624_x_at	7.90909	7.27273	19.2727	21.0909	Hs3st2	7.59091	20.1818	2.65868
1457197_at	8.54545	8	22	22	Prkacb	8.27273	22	2.65934
1450542_s_at	9	5	16.3636	20.9091	Magea1 /// Magea2 /// Magea3 /// Magea5 /// Magea6 /// Magea8	7	18.6364	2.66234
1448988_at	3.90909	8.27273	16.1818	16.3636	Acadl	6.09091	16.2727	2.67164
1425365_a_at	2.81818	15.3636	16.9091	31.7273	Cyp2d13	9.09091	24.3182	2.675
1450126_at	1.63636	3.45455	5.72727	7.90909	Gata5	2.54546	6.81818	2.67857
1425060_s_at	3	18.4546	28.7273	28.8182	Clip1	10.7273	28.7727	2.6822
1448393_at	11.2727	18.3636	35.6364	43.9091	Cldn7	14.8182	39.7727	2.68405
1455123_at	0.72727	4.18182	6.18182	7	St18	2.45454	6.59091	2.68519
1418190_at	54.4545	70.3636	178.091	157.909	Pon1	62.4091	168	2.69192
1429697_at	2.72727	11.2727	18.3636	19.3636	1700023D19Rik	7	18.8636	2.69481
1418722_at	731.091	696.091	1547.45	2300	Ngp	713.591	1923.73	2.69584
1453835_at	2.63636	12.3636	20.7273	19.7273	4930505M18Rik	7.5	20.2273	2.69697
1436284_s_at	1.27273	16.1818	21.2727	25.8182	Zfp319	8.72727	23.5455	2.69792
1425771_at	35.9091	25.4546	100.091	65.5455	Akr1d1	30.6818	82.8182	2.69926
1420372_at	6	16.0909	32.9091	26.7273	Sntb2	11.0455	29.8182	2.69959
1454320_at	7.18182	1.63636	15	8.81818	5830420C07Rik	4.40909	11.9091	2.70103
1450355_a_at	45.8182	55	112.364	160	Capg	50.4091	136.182	2.70153
1430583_at	5	2.63636	12.4545	8.18182	Nrcam	3.81818	10.3182	2.70238
1443851_at	2	5.36364	9.90909	10	Ppp4r4	3.68182	9.95454	2.7037
1455021_at	15.3636	11.1818	31.7273	40.0909	Gabbr1	13.2727	35.9091	2.70548
1427957_at	7	9.36364	19.2727	25	9530008L14Rik	8.18182	22.1364	2.70556
1418941_at	3.45455	1.27273	6.54545	6.27273	Pcdhb22	2.36364	6.40909	2.71153
1445025_at	2.09091	2.09091	6.72727	4.63636	AU015536	2.09091	5.68182	2.71739
1445190_at	6.81818	0.90909	13.7273	7.27273	Golim4	3.86363	10.5	2.71765
1429592_at	3	7.09091	13.8182	13.6364	Lhfpl3	5.04546	13.7273	2.72072
1419419_at	6.27273	16.8182	24.8182	38.0909	Fam50b	11.5455	31.4545	2.72441
1459567_at	7.18182	3.81818	23	7	C77905	5.5	15	2.72727
1432655_at	7.81818	10.9091	19.6364	31.4546	3222402N08Rik	9.36364	25.5455	2.72816
1433790_at	1.09091	9	24.4546	3.09091	Troap	5.04546	13.7727	2.72973
1435471_at	4.72727	5.90909	14.1818	14.9091	Zfp708	5.31818	14.5455	2.73504
1445143_at	6	3.63636	13.3636	13	Vash1	4.81818	13.1818	2.73585
1454355_at	5.45455	1.09091	2.45455	15.4545	1810021M19Rik	3.27273	8.95455	2.73611
1455426_at	24	23.1818	63.7273	65.4545	Epha3	23.5909	64.5909	2.73796
1437609_at	0.36364	3.54545	2.36364	8.36364	Ube2u	1.95455	5.36364	2.74419
1457186_at	4.63636	11.5455	21.5454	22.9091	Tbl1xr1	8.0909	22.2273	2.74719
1429799_at	2.36364	4.54545	11.5455	7.45455	Zfp606	3.45454	9.5	2.75
1449590_a_at	7.18182	3.54545	16	13.5455	Mras	5.36364	14.7727	2.75424
1458643_at	8.72727	23.3636	57.2727	31.2727	Dtx1	16.0455	44.2727	2.75921
1425692_a_at	5.27273	10.2727	16.6364	26.2727	Dnahc8	7.77273	21.4545	2.76023
1449055_x_at	1.36364	47.7273	46.9091	88.9091	Pcbp4	24.5455	67.9091	2.76667
1442339_at	423.727	519.273	1042.55	1569.18	Stfa2l1	471.5	1305.86	2.76959
1444537_at	3.45455	8.45455	17.5454	15.4545	AI429363	5.95455	16.5	2.77099
1435760_at	69.4545	97.7273	211.909	251.455	Csta	83.5909	231.682	2.77161
1448961_at	0.81818	0.1	1.81818	0.72727	Plscr2	0.45909	1.27272	2.77228
1441817_at	0.1	0.1	0.45455	0.1	1700099I09Rik	0.1	0.277275	2.77275
1444010_at	5.18182	4.36364	14.5455	12	Eif4e	4.77273	13.2727	2.78095
1455239_at	4.36364	7.72727	23.0909	10.5455	6330512M04Rik	6.04546	16.8182	2.78195
1451006_at	9.27273	7.54545	19.2727	27.5454	Xdh	8.40909	23.4091	2.78378
1439677_at	4.45455	6	11.9091	17.2727	Epm2a	5.22728	14.5909	2.7913
1432525_at	5.18182	5.45455	25.1818	4.54545	1700001C02Rik	5.31818	14.8636	2.79487
1416560_at	25.9091	36.7273	79.5455	95.8182	Slc13a3	31.3182	87.6818	2.79971
1450636_s_at	0.45455	2.72727	2.90909	6	Alppl2	1.59091	4.45454	2.8
1416895_at	26.6364	30.5454	56.1818	104.273	Efna1	28.5909	80.2273	2.80604
1452318_a_at	65.5455	69.5455	154.545	225.182	Hspa1b	67.5455	189.864	2.8109
1438987_at	6.72727	4.36364	21.4546	9.72727	Fam71d	5.54546	15.5909	2.81148
1456140_at	0.72727	2.27273	4.54545	3.90909	LOC100045988	1.5	4.22727	2.81818
1425216_at	10.3636	17.1818	31.6364	46	Ffar2	13.7727	38.8182	2.81848
1427126_at	30.6364	26.3636	61.9091	99	Hspa1b	28.5	80.4545	2.82297
1437060_at	266.545	338.727	649.364	1066.36	Olfm4	302.636	857.864	2.83464
1457008_at	1.54545	13.9091	12.7273	31.0909	Chrnb4	7.72727	21.9091	2.8353
1451805_at	5.36364	17.0909	24.2727	39.4545	Phip	11.2273	31.8636	2.83806
1449555_a_at	9.90909	6.81818	25	22.6364	Fetub	8.36364	23.8182	2.84783
1419764_at	9.72727	5.27273	9.09091	33.6364	Chi3l3	7.5	21.3636	2.84848
1418918_at	1801.09	1910.27	4364.45	6211.09	Igfbp1	1855.68	5287.77	2.8495
1432325_at	2.90909	1.36364	8.27273	3.90909	4930502M04Rik	2.13637	6.09091	2.85106
1450808_at	16.0909	15.0909	37.0909	51.8182	Fpr1	15.5909	44.4545	2.85131
1457627_x_at	6.72727	7.45455	15.8182	24.6364	Ropn1l	7.09091	20.2273	2.85256
1427489_at	2.45455	4.36364	9	10.4545	Itga8	3.40909	9.72727	2.85333
1416784_at	3.27273	3	6.90909	11	Pgk2	3.13637	8.95454	2.85507
1447035_at	4.45455	6.27273	16.7273	13.9091	A230091C14Rik	5.36364	15.3182	2.85593
1437753_at	2.27273	7.09091	12.1818	14.6364	6230409E13Rik	4.68182	13.4091	2.86408
1422326_at	3.45455	2.63636	8.45455	9	G6pd2	3.04545	8.72727	2.86567
1427808_at	3.18182	4.18182	10.0909	11.0909	Nfya	3.68182	10.5909	2.87654
1417266_at	50.2727	60	148.909	169	Ccl6	55.1364	158.955	2.88293
1428685_at	1.63636	5.81818	10.1818	11.3636	Syce1	3.72727	10.7727	2.89025
1415886_at	10.7273	27.1818	51.9091	57.7273	Sh2d3c	18.9545	54.8182	2.89209
1426851_a_at	7.72727	2.18182	13.2727	15.4545	Nov	4.95454	14.3636	2.89908
1439204_at	3	1.72727	0.90909	12.8182	Scn3a	2.36363	6.86364	2.90385
1437323_a_at	4.54545	2.18182	4.81818	14.7273	Iapp	3.36363	9.77273	2.90541
1450009_at	183.455	181.091	409.545	649.727	Ltf	182.273	529.636	2.90574
1443804_at	2.36364	0.63636	1.36364	7.36364	Ppp2r2c	1.5	4.36364	2.90909
1440733_at	5.18182	7.90909	18.3636	19.7273	LOC100049166	6.54546	19.0455	2.90972
1449286_at	5.72727	8.54545	17.2727	24.2727	Ntng1	7.13636	20.7727	2.91083
1440934_at	1.45455	7.36364	14.2727	11.4545	6230409E13Rik	4.40909	12.8636	2.91752
1427127_x_at	44.3636	50.3636	100.091	176.636	Hspa1b	47.3636	138.364	2.9213
1421766_at	3.36364	3.63636	7.72727	12.7273	Uchl4	3.5	10.2273	2.92208
1453694_at	5.09091	4.72727	11.5455	17.1818	Gm9725	4.90909	14.3636	2.92593
1420993_at	4.36364	2.54545	7.63636	12.6364	B3gnt5	3.45455	10.1364	2.93421
1457548_at	3.63636	3.36364	9.09091	11.4545	Adamts6	3.5	10.2727	2.93507
1458297_s_at	19.9091	31.6364	85.5455	66.0909	Marco	25.7727	75.8182	2.9418
1429702_at	14	15.7273	38.9091	48.5455	2900072G11Rik	14.8636	43.7273	2.9419
1433185_at	0.1	5.09091	0.27273	15	Strada	2.59545	7.63636	2.94221
1430192_at	0.81818	5.90909	6.63636	13.1818	Casp3	3.36363	9.90909	2.94595
1447839_x_at	7.45455	16.0909	21.8182	47.6364	Adm	11.7727	34.7273	2.94981
1449909_at	60.8182	78.8182	172.455	239.727	2010005H15Rik	69.8182	206.091	2.95182
1425425_a_at	7.36364	15.4545	33	34.3636	Wif1	11.4091	33.6818	2.95219
1436127_at	2.36364	1.72727	6.18182	5.90909	Crhbp	2.04546	6.04546	2.95556
1460710_at	12.8182	8.09091	23.5454	38.3636	Adora2a	10.4545	30.9545	2.96087
1431199_at	5.90909	6.18182	16.3636	19.4546	0610031G08Rik /// Ggnbp1	6.04546	17.9091	2.96241
1452494_s_at	15.8182	16	55	39.2727	Slco1b2	15.9091	47.1364	2.96286
1425945_at	1.54545	4.63636	4.90909	13.4545	4933426I21Rik	3.0909	9.18182	2.97059
1425038_at	0.54545	7.18182	8.18182	14.8182	Slc22a9	3.86363	11.5	2.97647
1439434_x_at	0.45455	5.54545	11.8182	6.09091	Sh2d5	3	8.95454	2.98485
1444773_at	2.36364	18.5454	27.1818	35.2727	D430040D24Rik	10.4545	31.2273	2.98696
1431956_at	2	6.27273	13.1818	11.6364	5830453K13Rik	4.13636	12.4091	3
1436112_at	6.18182	9.90909	20.8182	27.4546	AI118078	8.04546	24.1364	3
1417461_at	200.455	258.182	634.364	746	Cap1	229.318	690.182	3.00971
1440243_at	6.90909	2	16.7273	10.0909	Cpne7	4.45454	13.4091	3.0102
1441705_at	2.63636	3.81818	11.2727	8.18182	AU015680	3.22727	9.72727	3.01409
1435040_at	6.63636	11.9091	25.5454	30.3636	Irak3	9.27273	27.9545	3.01471
1448881_at	208	279.818	594	878.727	Hp	243.909	736.364	3.01901
1441150_x_at	2.81818	19.1818	20.1818	46.2727	Gm13295 /// Gm2169 /// Gm2277 /// Gm2562 /// Gm2563 /// Gm3430 /// Gm3682 /// Gm3707 /// Gm3885 /// LOC100045906 /// LOC100046656	11	33.2273	3.02066
1456640_at	3.72727	2.90909	11	9.09091	Sh3rf2	3.31818	10.0455	3.0274
1424898_at	26.9091	38.9091	98.0909	101.273	Slc10a1	32.9091	99.6818	3.02901
1436399_s_at	1.18182	5	6.81818	11.9091	Nrk	3.09091	9.36364	3.02941
1418649_at	40.8182	42.5455	86.2727	167.364	Egln3	41.6818	126.818	3.04253
1432808_at	5	1.27273	12.8182	6.27273	5830426K05Rik	3.13637	9.54546	3.04348
1425834_a_at	9.45455	6.27273	31.5454	16.4546	Gpam	7.86364	24	3.05202
1438148_at	1.72727	3.27273	7.90909	7.36364	Cxcl3	2.5	7.63636	3.05455
1445868_at	4.54545	8.72727	15.5455	25	Cpeb3	6.63636	20.2727	3.0548
1448470_at	123.636	65.8182	169.455	409.727	Fbp1	94.7273	289.591	3.0571
1451942_x_at	4.45455	0.18182	1.54545	12.6364	Klra20	2.31819	7.09091	3.05882
1421882_a_at	4.45455	4.09091	16.5454	9.63636	Elavl2	4.27273	13.0909	3.06383
1437575_at	1	1.81818	1.90909	6.72727	Mcm9	1.40909	4.31818	3.06452
1456762_at	1.81818	2	7.63636	4.09091	Gimap6	1.90909	5.86364	3.07143
1429960_at	9.09091	12.6364	26.6364	40.4545	4930438A08Rik	10.8636	33.5455	3.08787
1456802_at	0.54545	2.45455	5.09091	4.18182	Rnf133	1.5	4.63636	3.09091
1450261_a_at	19.5454	17.3636	56.5455	57.8182	Slc10a1	18.4545	57.1818	3.09852
1453438_x_at	1	2.36364	4.27273	6.18182	Gsdma2	1.68182	5.22728	3.10811
1433933_s_at	2.36364	2.54545	11.2727	4	Slco2b1	2.45455	7.63636	3.11111
1422112_at	1.09091	0.54545	1.72727	3.36364	Ccbp2	0.81818	2.54546	3.11112
1448562_at	5.90909	14.4545	27.2727	36.1818	Upp1	10.1818	31.7273	3.11607
1458116_at	2.63636	2.63636	5.36364	11.0909	9530079D04Rik	2.63636	8.22727	3.12069
1451852_at	0.18182	2.72727	0.1	9	Tcstv3	1.45454	4.55	3.12813
1427826_a_at	2.81818	1.81818	9.36364	5.18182	Slco1b2	2.31818	7.27273	3.13726
1423946_at	13.0909	4.63636	24	31.6364	Pdlim2	8.86363	27.8182	3.13846
1416913_at	16.7273	8.18182	36.5455	41.8182	Es1	12.4545	39.1818	3.14599
1418499_a_at	16.1818	22.0909	48.7273	71.9091	Kcne3	19.1364	60.3182	3.15202
1429896_at	9.54545	12.4545	38.5455	30.8182	5830408B19Rik	11	34.6818	3.15289
1418661_at	4.36364	32.8182	59.2727	58	Abhd2	18.5909	58.6364	3.15403
1445908_at	1.63636	3.36364	6.72727	9.09091	Eif2b5	2.5	7.90909	3.16364
1451966_at	1.27273	3.09091	3.18182	10.6364	Mrap	2.18182	6.90909	3.16666
1440926_at	6	4.27273	4.81818	27.7273	Flt1	5.13636	16.2727	3.16814
1423147_at	112.364	117	379.455	349.091	Mat1a	114.682	364.273	3.17638
1416953_at	44.8182	56.9091	128	195.364	Ctgf	50.8636	161.682	3.17873
1456385_x_at	0.1	0.1	0.45455	0.18182	Ubxn10	0.1	0.318185	3.18185
1425679_a_at	3.45455	5	19	8	Mapk8ip1	4.22727	13.5	3.19355
1425669_at	1.36364	14.1818	16.5454	33.1818	Mobkl2b	7.77273	24.8636	3.19883
1426858_at	9.63636	13.1818	32.1818	40.8182	Inhbb /// LOC100046802	11.4091	36.5	3.1992
1422340_a_at	13.7273	38.7273	50.1818	118.455	Actg2	26.2273	84.3182	3.21491
1430911_at	2.36364	9.45455	22	16	D19Ertd652e	5.90909	19	3.21538
1451492_at	2.63636	6.09091	6.27273	21.8182	Sla2	4.36364	14.0455	3.21875
1455100_at	69.3636	68.4545	254.182	190.909	Akr1d1	68.9091	222.545	3.22955
1453326_at	6.54545	36.6364	64.1818	75.5455	Fam148a /// Fam148b	21.5909	69.8636	3.23579
1443357_at	0.54545	0.63636	0.1	3.72727	Zfr	0.590905	1.91363	3.23848
1440553_at	3.63636	18.5454	41.5455	30.3636	Mecr	11.0909	35.9545	3.2418
1419714_at	4.90909	12.1818	26.9091	28.6364	Cd274	8.54546	27.7727	3.25
1446018_at	1.63636	2.90909	4.27273	10.5455	C79240	2.27272	7.40909	3.26
1456156_at	24.8182	34.9091	80.9091	113.909	Lepr	29.8636	97.4091	3.2618
1423477_at	0.45455	0.90909	2.09091	2.36364	Zic1	0.68182	2.22728	3.26666
1447798_at	1.63636	1.72727	8.81818	2.18182	1700123O21Rik	1.68182	5.5	3.27028
1419349_a_at	13.6364	17.0909	43.7273	57.1818	Cyp2d9	15.3636	50.4545	3.28402
1450536_s_at	1	5.63636	9.45455	12.5455	Krtap12-1	3.31818	11	3.31507
1438311_at	1.18182	1	3.90909	3.36364	2010002M12Rik	1.09091	3.63637	3.33333
1435645_at	13.8182	15.9091	45.1818	54.2727	LOC676546 /// Mmd	14.8636	49.7273	3.34557
1449184_at	7.36364	31.1818	40.1818	88.8182	Pglyrp1	19.2727	64.5	3.3467
1427277_at	0.18182	2.09091	3.18182	4.45455	Six1	1.13637	3.81819	3.36
1447997_s_at	0.81818	1.18182	5.27273	1.45455	Timm8a2	1	3.36364	3.36364
1419247_at	16.1818	24.9091	73.8182	64.6364	Rgs2	20.5455	69.2273	3.36947
1418252_at	16.5454	50.8182	96.0909	132.545	Padi2	33.6818	114.318	3.39406
1444982_at	3.81818	10.3636	19.0909	29.2727	C230007H23Rik	7.09091	24.1818	3.41026
1454421_at	0.72727	2.72727	1.81818	10	4930423D22Rik	1.72727	5.90909	3.42106
1437778_at	8.36364	3.81818	24.9091	16.8182	Rbm15b	6.09091	20.8636	3.42537
1442173_at	1.63636	6.45455	10.6364	17.0909	Phf3	4.04546	13.8636	3.42697
1423258_at	1.27273	2.09091	4.18182	7.36364	Syt9	1.68182	5.77273	3.43243
1424233_at	1.90909	3.90909	12.4545	7.54545	Meox2	2.90909	10	3.4375
1451798_at	31.8182	42.8182	137.727	119.273	Il1rn	37.3182	128.5	3.44336
1426340_at	1.18182	7.36364	13.8182	15.6364	Slc1a3	4.27273	14.7273	3.44681
1418569_at	3.27273	7.72727	22.9091	15.1818	Fblim1	5.5	19.0455	3.46281
1436148_at	0.90909	0.45455	1.27273	3.45455	Tnr	0.68182	2.36364	3.46666
1450779_at	6.90909	10.1818	25	34.2727	Fabp7	8.54546	29.6364	3.46809
1422139_at	0.63636	10.7273	13.1818	26.2727	Plau	5.68182	19.7273	3.472
1447787_x_at	2.63636	7.54545	14.1818	21.1818	Gjc1	5.0909	17.6818	3.47322
1456073_s_at	2.54545	1.27273	8.54545	4.72727	Panx3	1.90909	6.63636	3.47619
1416643_at	1.54545	0.90909	3.54545	5	Gm6790 /// LOC632454 /// Tpt1	1.22727	4.27273	3.48149
1425644_at	9.18182	14.5455	37.3636	45.3636	Lepr	11.8636	41.3636	3.48659
1448289_at	11.6364	0.1	17.5454	23.4546	Crmp1	5.86818	20.5	3.49342
1419201_at	0.36364	5.90909	9.54545	12.4545	Klk11	3.13637	11	3.50724
1430612_at	22.8182	23.8182	66.2727	98.1818	1810033B17Rik	23.3182	82.2273	3.52632
1449764_x_at	1.45455	3	10.9091	4.81818	Ssx2ip	2.22728	7.86364	3.53061
1447636_x_at	5.18182	12.2727	41	20.9091	Tmco4	8.72727	30.9545	3.54687
1439151_at	0.54545	3.90909	4	11.8182	Msrb3	2.22727	7.90909	3.55102
1424295_at	1.72727	6	11.5455	16	Dppa3	3.86363	13.7727	3.56471
1440864_at	0.54545	2.09091	0.72727	8.72727	AI836737	1.31818	4.72727	3.58621
1459141_at	10.2727	12.4545	43.4545	38.0909	1810008I18Rik	11.3636	40.7727	3.588
1429934_at	5	1.54545	8.90909	14.6364	4930502E18Rik	3.27272	11.7727	3.59722
1449420_at	2.63636	1.81818	9.63636	6.45455	Pde1b	2.22727	8.04546	3.61225
1417455_at	1.54545	0.81818	4.09091	4.45455	Tgfb3	1.18182	4.27273	3.6154
1421679_a_at	2.72727	10.8182	13.6364	35.5455	Cdkn1a	6.77272	24.5909	3.63087
1447487_at	0.1	0.1	0.18182	0.54545	Opalin	0.1	0.363635	3.63635
1453945_at	6.63636	0.36364	14.1818	11.2727	2310005E17Rik	3.5	12.7273	3.63636
1425528_at	4.09091	1.63636	10.2727	10.6364	Prrx1	2.86363	10.4545	3.6508
1451502_at	5.81818	5.81818	24.3636	18.1818	Pla2g10	5.81818	21.2727	3.65625
1420992_at	2.36364	5.09091	9.63636	17.6364	Ankrd1	3.72728	13.6364	3.65853
1436591_at	4.36364	2.09091	4.54545	19.0909	BC023744	3.22728	11.8182	3.66197
1425538_x_at	5.54545	27.0909	48.7273	71	Ceacam1	16.3182	59.8636	3.66852
1430738_at	2	0.90909	4.72727	6	Myoz3	1.45454	5.36364	3.6875
1435166_at	1.18182	6.54545	10	18.5454	Cntn2	3.86363	14.2727	3.69412
1416314_at	11.1818	10.8182	40.6364	40.9091	Mllt11	11	40.7727	3.70661
1451263_a_at	255.636	288.273	873.273	1144.73	Fabp4	271.955	1009	3.71018
1456515_s_at	6.63636	1.90909	8.81818	23.1818	Tcfl5	4.27272	16	3.74468
1425741_at	3.54545	1.81818	9.09091	11.0909	Srgap3	2.68182	10.0909	3.76272
1445271_at	0.63636	0.90909	5.45455	0.36364	9230105E10Rik	0.772725	2.9091	3.76472
1437430_at	3.72727	7.18182	29	12.1818	Slc45a2	5.45454	20.5909	3.775
1434622_at	1.63636	11.8182	30.9091	19.9091	Iqce	6.72727	25.4091	3.77703
1436590_at	21.6364	36.8182	84.2727	137.818	Ppp1r3b	29.2273	111.045	3.79938
1417496_at	63.3636	57.4545	222.091	238.818	Cp	60.4091	230.455	3.8149
1448485_at	4.09091	29.3636	48.9091	78.8182	Ggt1	16.7273	63.8636	3.81793
1417776_at	26.4546	34.2727	106	126.182	Azgp1	30.3636	116.091	3.82335
1435162_at	0.1	3.27273	5.18182	7.72727	Prkg2	1.68637	6.45454	3.82749
1417023_a_at	299.364	321	1018.55	1364.55	Fabp4	310.182	1191.55	3.84144
1431754_at	0.81818	1	1.36364	5.63636	4930578N16Rik	0.90909	3.5	3.85
1417439_at	0.1	7.54545	14.0909	15.4545	Cd248	3.82272	14.7727	3.86445
1418932_at	13.4545	19.3636	58.6364	68.8182	LOC100046232 /// Nfil3	16.4091	63.7273	3.88366
1429101_at	2.63636	3	13.8182	8.18182	Gja5	2.81818	11	3.90323
1422604_at	93	103	341.455	424.364	Uox	98	382.909	3.90724
1425034_at	2.90909	10.3636	22.1818	29.8182	Slc17a2	6.63636	26	3.91781
1440616_at	3.54545	4.45455	13.8182	17.5454	AU042410	4	15.6818	3.92045
1429235_at	0.27273	6.09091	9.36364	15.6364	Galntl2	3.18182	12.5	3.92857
1458274_at	17.5454	20.4546	74.6364	75.6364	Zfp69	19	75.1364	3.95455
1443783_x_at	3.45455	2.90909	12.1818	13.1818	H2-Aa	3.18182	12.6818	3.98571
1437054_x_at	5.45455	4.18182	17.8182	20.7273	Prm1	4.81818	19.2727	4
1460299_at	1.72727	0.54545	3.45455	5.63636	Mnx1	1.13636	4.54545	4.00001
1425819_at	5.18182	0.72727	4.18182	19.5454	Zbtb7c	2.95454	11.8636	4.01538
1453022_at	24.1818	18.1818	81.9091	88.4545	Gpihbp1	21.1818	85.1818	4.02146
1453406_a_at	155.364	206.818	1243.73	217.364	Rab28	181.091	730.545	4.03414
1430487_at	3.63636	1	6.72727	12	Auh	2.31818	9.36364	4.03922
1439873_at	8	0.36364	17.1818	16.6364	Dgkd	4.18182	16.9091	4.04348
1415885_at	0.72727	9	17.4546	21.9091	Chgb	4.86364	19.6818	4.04673
1460745_at	1.81818	5.63636	9.63636	20.9091	A630038E17Rik	3.72727	15.2727	4.09756
1420465_s_at	2.63636	4.18182	23.9091	4.18182	CU041261.1 /// LOC100189605 /// Mup1 /// Mup10 /// Mup12 /// Mup2 /// Mup7 /// Mup8	3.40909	14.0455	4.12
1448747_at	2.36364	1.09091	5.18182	9.09091	Fbxo32	1.72728	7.13636	4.13157
1441122_at	0.36364	2.90909	4	9.54545	AU024342	1.63637	6.77273	4.13888
1420408_a_at	6.90909	15.3636	36.9091	55.9091	Abcc9	11.1364	46.4091	4.16735
1444455_at	1.81818	1.27273	4.45455	8.45455	Cacna1a	1.54546	6.45455	4.17647
1421741_at	45.2727	46.3636	211.091	172.727	Cyp3a16	45.8182	191.909	4.18849
1456225_x_at	12.4545	12.8182	29.0909	77.1818	Trib3	12.6364	53.1364	4.20504
1452375_at	34.2727	79.0909	251.455	226.636	Aldh4a1	56.6818	239.045	4.21732
1432255_at	2.90909	0.81818	7.63636	8.09091	Mast1	1.86363	7.86363	4.21951
1436676_at	1.81818	3	6.63636	13.7273	Mapk8ip3	2.40909	10.1818	4.22642
1417495_x_at	230.182	202.545	832.545	996.909	Cp	216.364	914.727	4.22773
1426571_at	0.63636	5.72727	8.45455	18.4546	Ano1	3.18181	13.4546	4.22858
1441954_s_at	0.18182	2	4.27273	5.09091	H1fnt	1.09091	4.68182	4.29166
1416809_at	148	140.455	654	585.091	Cyp3a11	144.227	619.545	4.29562
1452968_at	3.36364	3.09091	3.54545	24.1818	Cthrc1	3.22728	13.8636	4.29577
1452250_a_at	16.1818	20.4546	52.5455	105	Col6a2	18.3182	78.7727	4.30025
1418572_x_at	7.90909	8	33.3636	35.7273	Tnfrsf12a	7.95454	34.5455	4.34286
1417494_a_at	293.455	298.455	1154.27	1425	Cp	295.955	1289.64	4.35755
1425397_at	4.27273	1.72727	15.6364	10.5455	Gm9885	3	13.0909	4.36363
1420660_at	2.54545	0.1	6.09091	5.45455	Lrrc6	1.32273	5.77273	4.36427
1459502_at	12.6364	12.7273	94.4545	16.2727	D17Ertd589e	12.6818	55.3636	4.36559
1456603_at	3.90909	10.7273	7.72727	56.1818	Fam101b	7.31818	31.9545	4.36646
1448734_at	139.545	139.091	549.909	667.727	Cp	139.318	608.818	4.36998
1431162_a_at	3.81818	0.1	8.72727	8.45455	Enah	1.95909	8.59091	4.38515
1421974_at	2.63636	3.45455	8.36364	18.4546	Lrrc50	3.04545	13.4091	4.40299
1442195_at	1.63636	9.81818	42.8182	7.63636	BB283564	5.72727	25.2273	4.40476
1444519_at	7.09091	1.18182	18.2727	18.1818	Lgr5	4.13636	18.2273	4.40659
1426732_at	11	3.63636	41.1818	23.6364	Des	7.31818	32.4091	4.42857
1445408_at	1.90909	0.45455	3	7.72727	Dnaic2	1.18182	5.36364	4.53845
1434431_x_at	1.18182	0.81818	2.54545	6.54545	Adora2b /// LOC100045233	1	4.54545	4.54545
1418278_at	24.9091	16.1818	58.2727	128.727	Apoc3	20.5455	93.5	4.55088
1429116_at	17.1818	7.27273	64.2727	47.4545	Slc17a5	12.2273	55.8636	4.56877
1420581_at	0.27273	1.09091	5	1.27273	Gpr143	0.68182	3.13637	4.59999
1419704_at	37.7273	35.5455	163.091	178.818	Cyp3a41a	36.6364	170.955	4.66625
1448964_at	6.90909	12.8182	46.1818	46	S100g	9.86364	46.0909	4.67281
1431057_a_at	12.8182	9.54545	43.6364	61.3636	Prss23	11.1818	52.5	4.69512
1427020_at	1.63636	0.45455	6.54545	3.27273	Scara3	1.04546	4.90909	4.69565
1423323_at	4.36364	0.18182	8.27273	13.0909	Tacstd2	2.27273	10.6818	4.7
1449394_at	8.63636	11	50.8182	41.9091	Slco1b2	9.81818	46.3636	4.72222
1433393_at	1.72727	0.81818	8.63636	3.45455	3300002I10Rik	1.27273	6.04545	4.75001
1419665_a_at	3.72727	12.7273	24	54.1818	Nupr1	8.22727	39.0909	4.75138
1427747_a_at	230.455	242	1011.36	1249.45	Lcn2	236.227	1130.41	4.78526
1437528_x_at	1.18182	0.54545	2.27273	6	A730017C20Rik	0.863635	4.13636	4.78948
1421706_at	0.18182	1.27273	3.36364	3.63636	Mmp20	0.727275	3.5	4.81248
1438361_at	0.36364	0.63636	3.90909	0.90909	2310035C23Rik	0.5	2.40909	4.81818
1447944_at	1.09091	1.54545	7.54545	5.18182	Zkscan1	1.31818	6.36364	4.82759
1454911_at	1.45455	3	10.3636	11.1818	Gm5162	2.22728	10.7727	4.83673
1457644_s_at	29.7273	16.1818	67.6364	155	Cxcl1	22.9545	111.318	4.8495
1430281_at	1	3.27273	7	14	Glipr1l1	2.13637	10.5	4.91489
1425910_at	0.1	0.1	0.36364	0.63636	Dnajc2	0.1	0.5	5
1448107_x_at	0.1	0.1	0.18182	0.81818	Klk1	0.1	0.5	5
1459380_at	0.1	0.1	0.63636	0.36364	Tada1l	0.1	0.5	5
1460197_a_at	21.2727	55.5455	174	211.273	Steap4	38.4091	192.636	5.01538
1431278_s_at	0.1	0.1	0.90909	0.1	Pla2g6	0.1	0.504545	5.04545
1439327_at	0.81818	3.90909	10.9091	13	Ccbe1	2.36363	11.9545	5.0577
1434449_at	0.81818	1.18182	7.36364	2.81818	Aqp4	1	5.09091	5.09091
1452615_s_at	1.54545	3.36364	7.81818	17.5454	Trpt1	2.45454	12.6818	5.16667
1424509_at	5.90909	7.36364	15.0909	53.5455	Cd177	6.63636	34.3182	5.17123
1455813_at	0.54545	0.1	0.90909	2.45455	Gm13023	0.322725	1.68182	5.21131
1454293_at	2	2.45455	8.81818	14.4545	Rbl1	2.22727	11.6364	5.22449
1460538_at	1.27273	2.27273	10.0909	8.81818	Cdh10	1.77273	9.45454	5.33332
1446088_at	0.36364	1.90909	6.09091	6.09091	9430081I23Rik	1.13637	6.09091	5.35999
1440789_at	2.45455	0.18182	2.72727	11.5455	Neo1	1.31818	7.13636	5.41378
1460154_at	0.1	0.1	0.63636	0.45455	AI194348	0.1	0.545455	5.45455
1430757_at	1.63636	2.54545	9.72727	13.1818	Prune2	2.09091	11.4545	5.47827
1420529_at	0.1	0.1	1	0.1	Dpf1	0.1	0.55	5.5
1420723_at	26.6364	29.6364	139.091	182.455	Vnn3	28.1364	160.773	5.71406
1423281_at	2.54545	2.63636	6.90909	22.8182	Stmn2	2.59091	14.8636	5.73685
1449984_at	4.90909	4.54545	10.8182	44	Cxcl2	4.72727	27.4091	5.79808
1460090_at	0.72727	1.45455	6.72727	6.54545	Arih1	1.09091	6.63636	6.08332
1455393_at	57	61.0909	293.818	437	Cp	59.0455	365.409	6.18861
1452528_a_at	0.36364	3	4.81818	16	Nkx2-3	1.68182	10.4091	6.18918
1450922_a_at	0.36364	6.63636	19.8182	23.5454	Tgfb2	3.5	21.6818	6.1948
1435650_at	0.72727	4.18182	3.27273	27.8182	Hapln4	2.45454	15.5455	6.33333
1440705_at	0.1	0.1	0.90909	0.36364	AU021720	0.1	0.636365	6.36365
1456658_at	0.1	0.1	1.09091	0.18182	Acta2	0.1	0.636365	6.36365
1450381_a_at	12.2727	21.9091	33.7273	184.364	Bcl6	17.0909	109.045	6.38032
1425067_at	1	1.81818	9.18182	9	Celsr3	1.40909	9.09091	6.45162
1420039_s_at	1.18182	3.36364	6.09091	24.7273	Cbx7	2.27273	15.4091	6.77999
1424599_at	15.2727	12.8182	65.7273	125.455	Fgl1	14.0455	95.5909	6.80583
1429918_at	0.81818	1.27273	4	10.6364	Arhgap20	1.04546	7.31818	7
1453699_at	1.09091	0.1	1.90909	6.54545	4930448D08Rik	0.595455	4.22727	7.09923
1459926_at	0.90909	0.81818	3.90909	8.54545	C77068	0.863635	6.22727	7.21053
1457984_at	0.1	0.1	0.72727	0.72727	Crh	0.1	0.72727	7.2727
1453886_a_at	0.1	0.1	0.90909	0.54545	Slc25a26	0.1	0.72727	7.2727
1442423_at	0.1	0.1	1.09091	0.36364	Nrxn3	0.1	0.727275	7.27275
1451948_at	0.1	0.27273	0.18182	2.54545	Gm1409 /// LOC100046973	0.186365	1.36364	7.31701
1458284_at	4.54545	3	41.0909	14.9091	Ptbp1	3.77272	28	7.42169
1422029_at	1.54545	0.36364	9.90909	4.36364	Ccl20	0.954545	7.13637	7.4762
1418990_at	4.09091	1.63636	20.9091	26.6364	Ms4a4d	2.86363	23.7727	8.30159
1426852_x_at	2.81818	1	14.1818	18.5454	Nov	1.90909	16.3636	8.57143
1442345_at	0.1	0.1	0.72727	1	1700031L13Rik	0.1	0.863635	8.63635
1434411_at	1.36364	10.5455	34.8182	68.8182	Col12a1	5.95455	51.8182	8.70229
1422228_at	1.72727	2.09091	22.5454	10.9091	Wnt8a	1.90909	16.7273	8.76191
1450971_at	5	1.54545	19.3636	38	Gadd45b	3.27272	28.6818	8.7639
1418653_at	1	0.63636	8.18182	6.45455	Cyp2c50	0.81818	7.31818	8.94447
1441836_x_at	0.1	0.81818	5.72727	2.54545	Gtsf1	0.45909	4.13636	9.00991
1451830_a_at	0.18182	0.63636	0.54545	6.90909	Spnb2	0.40909	3.72727	9.11112
1432813_at	0.1	0.1	0.45455	1.54545	2900064F13Rik	0.1	1	10
1436453_at	0.1	0.1	0.90909	1.09091	BB144871	0.1	1	10
1450055_at	0.1	0.1	1.54545	0.45455	Vsnl1	0.1	1	10
1454677_at	0.1	0.1	1.90909	0.1	Timp2	0.1	1.00455	10.0454
1433691_at	8.54545	8.36364	74.0909	97.1818	Ppp1r3c	8.45454	85.6364	10.129
1444528_at	0.36364	1.27273	12.5455	4.27273	Zfp316	0.818185	8.40909	10.2777
1429628_at	0.1	0.1	1.09091	1	6330407J23Rik	0.1	1.04546	10.4545
1453683_a_at	0.1	0.1	2	0.1	Cep55	0.1	1.05	10.5
1420786_a_at	0.27273	0.45455	4.27273	3.45455	Rbmy1a1	0.36364	3.86364	10.6249
1457698_at	0.1	0.1	1.90909	0.27273	AI314831	0.1	1.09091	10.9091
1430998_at	0.1	1.90909	10.4545	11.5455	Sqrdl	1.00455	11	10.9502
1436162_at	0.1	0.1	0.54545	1.72727	C730048C13Rik	0.1	1.13636	11.3636
1432039_a_at	0.1	0.1	0.81818	1.45455	Lrp2bp	0.1	1.13637	11.3636
1422230_s_at	2.54545	13.8182	87.5455	100.909	Cyp2a4 /// Cyp2a5 /// LOC100047711	8.18182	94.2273	11.5167
1438134_at	0.1	0.1	1.27273	1.09091	Pcdh10	0.1	1.18182	11.8182
1425823_at	1.27273	6.27273	52.2727	42.6364	BC026782	3.77273	47.4545	12.5783
1438145_at	0.1	0.1	1.90909	0.63636	Spty2d1	0.1	1.27272	12.7272
1422287_at	0.1	0.1	0.54545	2.09091	Phxr2	0.1	1.31818	13.1818
1456946_at	0.1	0.1	0.81818	1.81818	Sh3rf3	0.1	1.31818	13.1818
1439627_at	0.1	0.1	1.36364	1.27273	Zic1	0.1	1.31818	13.1818
1450165_at	1.72727	0.90909	9.27273	26.0909	Slfn2	1.31818	17.6818	13.4138
1455540_at	103	108.455	1207.82	1645.82	Cps1	105.727	1426.82	13.4953
1419144_at	1.81818	0.72727	21.5454	13.7273	Cd163	1.27272	17.6364	13.8572
1429899_at	0.1	0.1	1.36364	1.45455	5730414N17Rik	0.1	1.40909	14.0909
1443036_at	0.1	0.1	2.45455	0.36364	Zfp804a	0.1	1.40909	14.0909
1439684_at	0.1	0.1	0.63636	2.27273	4930570G19Rik	0.1	1.45454	14.5454
1449742_at	0.1	0.1	2.36364	0.63636	AA522020	0.1	1.5	15
1439835_x_at	0.1	0.1	0.81818	2.18182	Abcd2	0.1	1.5	15
1420079_at	0.1	0.1	1.72727	1.27273	LOC637202 /// LOC637224 /// LOC637382 /// Vmn2r103 /// Vmn2r107 /// Vmn2r95 /// Vmn2r96 /// Vmn2r97 /// Vmn2r98	0.1	1.5	15
1450121_at	0.1	0.1	1.63636	1.36364	Scn1a	0.1	1.5	15
1421715_at	0.1	0.1	2.81818	0.18182	Vmn2r1	0.1	1.5	15
1427735_a_at	3.36364	3.90909	79.7273	31.6364	Acta1	3.63637	55.6818	15.3125
1460307_at	0.1	0.1	1.09091	2	Akt3	0.1	1.54546	15.4545
1435438_at	0.1	0.1	2.81818	0.27273	Sox8	0.1	1.54546	15.4545
1433160_at	0.1	0.1	0.54545	2.72727	1700008N17Rik	0.1	1.63636	16.3636
1433969_at	0.1	0.1	3.18182	0.1	Cdkl4	0.1	1.64091	16.4091
1433836_a_at	9.45455	17.0909	104.636	343.273	8430408G22Rik	13.2727	223.955	16.8733
1459283_at	0.90909	0.81818	27	2.54545	6430510B20Rik	0.863635	14.7727	17.1053
1431099_at	0.1	0.1	0.1	3.36364	Hoxd8	0.1	1.73182	17.3182
1419528_at	26.5454	27.5454	514.545	426.091	C730007P19Rik	27.0454	470.318	17.3899
1431454_at	0.1	0.1	1.54545	2	4930523O13Rik	0.1	1.77272	17.7272
1455847_at	0.1	0.1	0.18182	3.45455	Pak7	0.1	1.81818	18.1818
1446777_at	0.1	0.1	0.18182	3.45455	Spp2	0.1	1.81818	18.1818
1459941_at	0.1	0.1	3.36364	0.27273	Rlbp1l1	0.1	1.81819	18.1819
1418213_at	1.09091	1.27273	17.0909	26.2727	Krt23	1.18182	21.6818	18.3461
1438872_at	0.63636	0.1	9.27273	4.63636	Triml1	0.36818	6.95454	18.889
1459960_at	0.1	0.1	2.90909	0.90909	8430419K02Rik	0.1	1.90909	19.0909
1443756_at	0.1	0.1	1	2.81818	Serpini1	0.1	1.90909	19.0909
1425994_a_at	0.1	0.1	1	2.90909	Asah2	0.1	1.95454	19.5454
1425575_at	1.09091	0.81818	17.7273	20.3636	Epha3	0.954545	19.0455	19.9524
1422561_at	0.1	0.1	3.90909	0.1	Adamts5 /// LOC100048332	0.1	2.00454	20.0454
1440269_at	0.1	0.1	0.90909	3.27273	Scyl2	0.1	2.09091	20.9091
1420274_at	2.90909	1.63636	91.3636	3.81818	Tap1	2.27272	47.5909	20.94
1457561_at	0.1	0.1	3.90909	0.36364	Itga5	0.1	2.13637	21.3636
1429511_at	0.1	0.1	0.90909	3.45455	4933402E13Rik	0.1	2.18182	21.8182
1458966_at	0.1	0.1	0.81818	3.72727	C80278	0.1	2.27272	22.7272
1437356_at	0.1	0.1	4.45455	0.1	Gpr183	0.1	2.27727	22.7727
1421616_at	0.1	0.1	4.54545	0.1	Grin2a	0.1	2.32272	23.2272
1422125_at	0.1	0.1	1.72727	3	Htr2b	0.1	2.36363	23.6363
1438162_x_at	0.1	0.1	2.18182	2.54545	Gm4871	0.1	2.36364	23.6364
1450292_a_at	0.1	0.1	2.63636	2.18182	Gm15529 /// Hormad1 /// LOC675573	0.1	2.40909	24.0909
1432631_at	0.1	0.1	2.72727	2.09091	Prrc1	0.1	2.40909	24.0909
1452006_x_at	0.1	0.1	4.09091	0.72727	Zbtb8os	0.1	2.40909	24.0909
1437492_at	0.1	0.1	0.72727	4.18182	Mkx	0.1	2.45454	24.5454
1446633_at	0.1	0.1	3.63636	1.36364	Atg7	0.1	2.5	25
1450602_at	0.1	0.1	2.18182	2.81818	V1rc7	0.1	2.5	25
1449547_at	0.1	0.1	2.36364	2.72727	Asb14	0.1	2.54546	25.4545
1427589_at	0.1	0.1	3.90909	1.45455	8430419L09Rik	0.1	2.68182	26.8182
1431594_at	0.1	0.1	4.27273	1.09091	Dpp3	0.1	2.68182	26.8182
1422618_x_at	0.1	0.1	1	4.36364	Gm10058 /// Gm10230 /// Gm10488 /// Gm14525 /// Gm14632 /// Gm14819 /// Gm2005 /// Gm2012 /// Gm2030 /// Gm4297 /// Gm5169 /// Gm5934 /// Gm6121 /// Gm7350 /// Gm7365 /// RP23-110D11.1	0.1	2.68182	26.8182
1442040_at	0.1	0.1	1.09091	4.45455	Tmem125	0.1	2.77273	27.7273
1450277_at	0.1	0.1	1.09091	4.54545	Avpr2	0.1	2.81818	28.1818
1431406_at	0.1	0.1	2.72727	3	Agxt2l1	0.1	2.86363	28.6363
1432060_at	0.1	0.1	0.90909	4.81818	Iqca	0.1	2.86363	28.6363
1426412_at	0.1	0.1	4.18182	1.63636	Neurod1	0.1	2.90909	29.0909
1454379_at	0.1	0.1	1.36364	4.63636	5730405O12Rik	0.1	3	30
1438282_at	0.1	0.1	1.09091	4.90909	Syt1	0.1	3	30
1449902_at	0.1	0.1	4.63636	1.54545	Lce1a2 /// Lce1c /// Lce1f /// Lce1g /// Lce1h	0.1	3.0909	30.909
1436683_at	0.1	0.1	0.81818	5.36364	1700011M02Rik	0.1	3.09091	30.9091
1439986_at	0.1	0.1	4.09091	2.09091	Dgki	0.1	3.09091	30.9091
1426650_at	0.1	0.1	3.63636	2.63636	Myh8	0.1	3.13636	31.3636
1436650_at	0.1	0.1	1.81818	4.54545	Filip1	0.1	3.18181	31.8181
1454285_at	0.1	0.1	5.18182	1.18182	2900042E19Rik	0.1	3.18182	31.8182
1447766_x_at	0.1	0.1	5.09091	1.27273	Limd2	0.1	3.18182	31.8182
1424270_at	0.1	0.1	6.27273	0.1	Dclk1	0.1	3.18636	31.8636
1437833_at	0.1	0.1	1.90909	4.63636	Ltbp3	0.1	3.27272	32.7272
1432504_at	0.1	0.1	5.27273	1.36364	1700106N22Rik	0.1	3.31819	33.1818
1451472_at	0.1	0.1	4	2.90909	Ears2	0.1	3.45454	34.5454
1459995_at	0.1	0.1	4.54545	2.45455	1700015G11Rik	0.1	3.5	35
1456490_at	0.1	0.1	3.09091	3.90909	Cdk2ap2	0.1	3.5	35
1429355_at	0.1	0.1	3.45455	3.54545	Tekt5	0.1	3.5	35
1453233_s_at	0.1	0.1	2.54545	4.54545	Calr3	0.1	3.54545	35.4545
1425890_at	0.1	0.1	2.45455	4.63636	Ly6i	0.1	3.54545	35.4545
1455017_a_at	0.1	0.1	2.36364	4.90909	Zmym3	0.1	3.63637	36.3636
1422696_at	0.1	0.1	2.72727	4.63636	Ttyh1	0.1	3.68181	36.8181
1417880_at	0.1	0.1	5.09091	2.27273	G6pc	0.1	3.68182	36.8182
1440105_at	0.1	0.1	3	4.54545	Kdm4d	0.1	3.77272	37.7272
1449955_at	0.1	0.1	6.27273	1.27273	Cacna1f	0.1	3.77273	37.7273
1444011_at	0.1	0.1	7.09091	0.54545	Arpc5l	0.1	3.81818	38.1818
1457042_at	0.1	0.1	4.45455	3.18182	AI256396	0.1	3.81819	38.1818
1424913_at	16.2727	16	1244.36	16.6364	2310044G17Rik	16.1364	630.5	39.0732
1423580_at	0.1	0.1	6.72727	1.27273	Ankrd36	0.1	4	40
1450788_at	0.1	0.1	3.54545	4.54545	Saa1	0.1	4.04545	40.4545
1440933_at	0.1	0.1	2.27273	5.81818	4732460I02Rik	0.1	4.04546	40.4546
1458600_at	0.1	0.1	2.18182	5.90909	LOC100044110	0.1	4.04546	40.4546
1438324_at	0.1	0.1	7.45455	0.72727	9330182L06Rik	0.1	4.09091	40.9091
1419427_at	0.1	0.1	2.54545	5.72727	Csf3	0.1	4.13636	41.3636
1429662_at	0.1	0.1	6.27273	2	Spata1	0.1	4.13636	41.3636
1431668_at	0.1	0.1	7.54545	0.81818	Capzb	0.1	4.18182	41.8182
1421067_a_at	0.1	0.1	3.36364	5	Phf2	0.1	4.18182	41.8182
1422390_at	0.1	0.1	5.36364	3.09091	V1rc5	0.1	4.22728	42.2728
1428719_at	0.1	0.1	3.54545	5	2010309G21Rik /// Igl-C2	0.1	4.27273	42.7272
1446771_at	0.1	0.1	7.81818	0.72727	Tuba8	0.1	4.27273	42.7272
1440875_a_at	0.1	0.1	3.63636	5	Rsad1	0.1	4.31818	43.1818
1456384_at	0.1	0.1	3.72727	5	LOC100045228 /// Nlgn3	0.1	4.36364	43.6364
1434313_at	0.1	0.1	6.36364	2.36364	Ccdc126	0.1	4.36364	43.6364
1457147_at	0.1	0.1	1	7.81818	Etl4	0.1	4.40909	44.0909
1451054_at	0.1	0.1	0.72727	8.09091	Orm1	0.1	4.40909	44.0909
1439217_at	0.1	0.1	5.72727	3.18182	Nlrp9c	0.1	4.45454	44.5454
1425952_a_at	0.1	0.1	5.63636	3.63636	Gcg	0.1	4.63636	46.3636
1425415_a_at	0.1	0.1	0.81818	8.45455	Slc1a1	0.1	4.63636	46.3636
1452463_x_at	0.1	0.1	3.72727	5.63636	Gm10883	0.1	4.68182	46.8182
1433261_at	0.1	0.1	7	2.45455	9430052A13Rik	0.1	4.72727	47.2727
1454857_at	0.1	0.1	0.18182	9.27273	Rnf122	0.1	4.72727	47.2727
1427751_a_at	0.1	0.1	3.54545	6.18182	Krt36	0.1	4.86364	48.6364
1434727_at	0.1	0.1	6.09091	3.72727	Hepacam	0.1	4.90909	49.0909
1420720_at	0.1	0.1	7.90909	1.90909	LOC100044234 /// Nptx2	0.1	4.90909	49.0909
1438135_at	0.1	0.1	3.45455	6.36364	E130114P18Rik	0.1	4.90909	49.0909
1417802_at	0.1	0.1	1.72727	8.27273	1110032A04Rik	0.1	5	50
1459594_at	0.1	0.1	9.72727	0.27273	Rnf160	0.1	5	50
1420598_x_at	0.1	0.1	4.18182	6.54545	Defa-rs2	0.1	5.36364	53.6364
1432844_at	0.1	0.1	8.09091	2.72727	Phactr4	0.1	5.40909	54.0909
1417577_at	0.1	0.1	6.45455	4.36364	Trpc3	0.1	5.4091	54.091
1458184_at	0.1	0.1	7.63636	3.63636	D030020J04Rik	0.1	5.63636	56.3636
1441559_at	0.1	0.1	4.90909	6.36364	LOC627626	0.1	5.63636	56.3636
1456371_a_at	0.1	0.1	6.09091	5.54545	Shroom1	0.1	5.81818	58.1818
1421377_at	0.1	0.1	3.63636	8	Traf6	0.1	5.81818	58.1818
1444312_at	0.1	0.1	0.18182	11.5455	Slc22a15	0.1	5.86364	58.6364
1454057_at	0.1	0.1	10.2727	1.45455	4930470B04Rik	0.1	5.86364	58.6364
1446341_at	0.1	0.1	2.90909	9.36364	6030403N03Rik	0.1	6.13636	61.3636
1446366_at	0.1	0.1	0.18182	12.0909	Trpc4	0.1	6.13636	61.3636
1438438_at	0.1	0.1	5.63636	6.81818	Rilpl1	0.1	6.22727	62.2727
1440932_at	0.1	0.1	6.63636	6.09091	Hist3h2a	0.1	6.36364	63.6364
1456943_a_at	0.1	0.1	8.54545	4.81818	Dbndd2	0.1	6.68182	66.8182
1456146_at	0.1	0.1	0.81818	12.5455	LOC100047530	0.1	6.68182	66.8182
1442719_at	0.1	0.1	6.90909	6.45455	Prmt3	0.1	6.68182	66.8182
1431446_at	0.1	0.1	8.18182	5.27273	0610009B14Rik	0.1	6.72728	67.2728
1423232_at	0.1	0.1	4.45455	9.18182	Etv4	0.1	6.81818	68.1818
1431111_at	0.1	0.1	5.90909	7.90909	Eno1 /// Gm4735 /// Gm5506 /// LOC100047043 /// LOC674877	0.1	6.90909	69.0909
1454502_at	0.1	0.1	6.36364	7.54545	2900022B07Rik	0.1	6.95454	69.5454
1431638_at	0.1	0.1	1.90909	12.1818	4930592A05Rik	0.1	7.04546	70.4545
1423285_at	0.1	0.1	12.6364	2.18182	Coch	0.1	7.40909	74.0909
1429833_at	0.1	0.1	5.27273	9.81818	Ly6g6e	0.1	7.54546	75.4545
1457766_at	0.1	0.1	12.9091	2.18182	Wfdc6a	0.1	7.54546	75.4545
1447296_at	0.1	0.1	5.18182	10.3636	Fbxo27	0.1	7.77273	77.7273
1453593_at	0.1	0.1	7.45455	8.63636	Vgll3	0.1	8.04546	80.4545
1434046_at	0.1	0.1	0.1	16	AA467197	0.1	8.05	80.5
1427028_at	0.1	0.1	4	12.6364	Lgr6	0.1	8.31818	83.1818
1442467_at	0.1	0.1	2.27273	14.5455	Nav2	0.1	8.40909	84.0909
1436287_at	0.1	0.1	8.72727	8.81818	Gm10664	0.1	8.77273	87.7273
1423852_at	0.1	0.1	5.90909	11.9091	Shisa2	0.1	8.90909	89.0909
1430833_at	0.1	0.1	13.8182	4.09091	Itk	0.1	8.95454	89.5454
1430678_at	0.1	0.1	6.90909	11.1818	5730457N03Rik	0.1	9.04546	90.4545
1436659_at	0.1	0.1	7.45455	11.3636	Dclk1	0.1	9.4091	94.091
1427307_a_at	0.1	0.1	5.45455	13.5455	Dab1	0.1	9.5	95
1431137_at	0.1	0.1	4.36364	15.1818	Rusc1	0.1	9.77273	97.7273
1432351_at	0.1	0.1	12.7273	7.45455	9030625G05Rik	0.1	10.0909	100.909
1420402_at	0.1	0.1	7.36364	13.0909	Atp2b2	0.1	10.2273	102.273
1433225_at	0.1	0.1	6.18182	15.2727	6330403N20Rik	0.1	10.7273	107.273
1419482_at	0.1	0.1	4.63636	19.9091	C3ar1	0.1	12.2727	122.727
1435337_at	0.1	0.1	11.1818	13.5455	Tshz3	0.1	12.3636	123.636
1428536_at	0.1	0.1	11.6364	14.5455	Kcng4	0.1	13.0909	130.909
1419135_at	0.1	0.1	3.45455	23.9091	Ltb	0.1	13.6818	136.818
1418571_at	0.1	0.1	23.0909	4.90909	Tnfrsf12a	0.1	14	140
1452325_at	0.1	0.1	15.3636	13.2727	Trp73	0.1	14.3182	143.182
1452469_a_at	0.1	0.1	3.27273	26.9091	Smtn	0.1	15.0909	150.909
1449227_at	0.1	0.1	6.27273	24.5454	Ch25h	0.1	15.4091	154.091
1424148_a_at	0.1	0.1	20.7273	12.4545	Stap2	0.1	16.5909	165.909
1452530_a_at	0.1	0.1	15.3636	17.9091	Runx1	0.1	16.6364	166.364
1427115_at	0.1	0.1	28.3636	6.27273	Myh3	0.1	17.3182	173.182
1439379_x_at	0.1	0.1	13.0909	23.0909	Prm1	0.1	18.0909	180.909
1423426_at	0.1	0.1	11.3636	29.3636	Plbd2	0.1	20.3636	203.636
1428443_a_at	0.1	0.1	10.1818	33.7273	Rap1gap	0.1	21.9545	219.545
1424880_at	0.1	0.1	22.4546	38.5455	Trib1	0.1	30.5	305
1445208_at	0.1	0.1	32.2727	32.3636	Exd2	0.1	32.3182	323.182
1418648_at	0.1	0.1	4.36364	64.9091	Egln3	0.1	34.6364	346.364
1424524_at	0.1	0.1	40.0909	60.0909	Dram1	0.1	50.0909	500.909
1418021_at	0.1	0.1	63.1818	105.182	C4b	0.1	84.1818	841.818
1449038_at	0.1	0.1	214.455	199.909	Hsd11b1	0.1	207.182	2071.82
